# Supplementary material for: Effects of climate change on a mutualistic coastal species: Recovery from typhoon damages and risks of population erosion
Source: PLoS One. 2017 Oct 26;12(10):e0186763. doi: 10.1371/journal.pone.0186763 (PMC5658060; doi:10.1371/journal.pone.0186763)
Supplement: S2 Table — (XLS) [file pone.0186763.s002.xls]

## Sheet: pedunculosa-YAC
observed date	sexual	tree no	branch no	phase A	phase B	phase C	phase D	phase E	mature leaf	new leaf	yellow leaf	BAV	Aav	備註
2009.09.12	1	1	1	8	0	0	0	0	8	2	0			BAV: does not pollinate or set eggs by wasp in B phase
2009.09.12	1	1	2	2	0	0	0	0	7	2	0			Aav: does not develop to B phase
2009.09.12	1	1	3	1	0	0	0	0	3	3	0
2009.09.12	1	1	4	0	0	0	0	0	4	2	0
2009.09.12	2	2	1	2	0	0	0	0	6	2	0
2009.09.12	2	3	1	3	0	0	0	0	5	2	0
2009.09.12	2	3	2	0	0	0	0	0	5	1	0
2009.09.12	2	3	3	3	0	0	0	0	4	2	0
2009.09.12	2	4	1	5	0	0	0	0	7	1	0
2009.09.12	2	4	2	7	0	0	0	0	6	1	1
2009.09.12	2	4	3	0	0	0	0	0	8	1	1
2009.09.12	1	5	1	2	0	0	0	0	4	1	0
2009.09.12	1	5	2	3	0	0	0	0	6	1	0
2009.09.12	1	5	3	2	0	0	0	0	6	1	0
2009.09.12	1	5	4	5	0	0	0	0	7	2	0
2009.09.12	1	6	1	0	8	0	0	0	5	0	0
2009.09.12	1	6	2	0	10	0	0	0	6	0	0
2009.09.12	1	7	1	6	0	1	0	0	7	1	0
2009.09.12	1	7	2	2	0	1	0	0	5	1	0
2009.09.12	1	7	3	4	0	2	0	0	10	1	0
2009.09.12	2	8	1	4	0	0	0	0	5	2	0
2009.09.12	2	8	2	0	0	0	0	0	6	1	0
2009.09.12	2	8	3	2	0	0	0	0	5	1	0
2009.09.12	1	9	1	2	0	2	0	0	9	0	0
2009.09.12	1	9	2	4	1	9	0	0	7	0	1
2009.09.12	1	9	3	0	0	0	0	0	3	2	0
2009.09.12	2	10	1	3	0	1	0	0	6	2	0
2009.09.12	2	10	2	11	0	0	0	0	7	2	0
2009.09.12	2	10	3	4	0	0	0	0	6	0	1
2009.09.12	2	10	4	2	0	0	0	0	5	0	0
2009.09.12	1	11	1	8	0	3	0	0	5	1	0
2009.09.12	1	11	2	8	0	0	0	0	4	1	1
2009.09.12	1	11	3	4	0	0	0	0	6	1	0
2009.09.12	1	12	1	3	0	0	0	0	5	2	0
2009.09.12	1	12	2	6	1	1	0	0	4	1	0
2009.09.12	1	12	3	8	2	3	0	0	6	1	0
2009.09.12	1	13	1	2	0	2	0	0	4	0	0
2009.09.12	1	13	2	1	0	0	0	0	6	0	0
2009.09.12	1	13	3	2	0	1	0	0	5	1	1
2009.09.12	1	13	4	0	0	0	0	0	5	0	0
2009.09.12	2	14	1	4	0	0	0	0	7	1	0
2009.09.12	2	14	2	2	0	0	0	0	6	2	1
2009.09.12	2	14	3	3	0	0	0	0	5	1	0
2009.09.12	1	15	1	4	0	3	0	0	4	0	1
2009.09.12	1	15	2	3	0	0	0	0	5	1	0	1
2009.09.12	1	15	3	5	0	0	0	0	7	1	0
2009.09.12	1	15	4	2	1	3	0	0	5	0	1
2009.09.12	2	16	1	9	2	1	0	0	11	2	0
2009.09.12	2	16	2	8	2	0	0	0	8	2	0
2009.09.12	2	16	3	4	6	1	0	0	10	2	0
2009.09.12	2	17	1	4	0	0	0	0	8	2	0
2009.09.12	2	17	2	1	0	0	0	0	5	1	1
2009.09.12	2	17	3	2	0	0	0	0	7	0	0
2009.09.12	1	18	1	3	0	0	0	0	4	2	0
2009.09.12	1	18	2	6	0	0	0	0	6	2	0
2009.09.12	1	18	3	5	0	0	0	0	3	3	0
2009.09.12	1	18	4	2	0	0	0	0	4	2	0
2009.09.12	1	19	1	6	0	1	0	0	9	0	0
2009.09.12	1	19	2	6	0	1	0	0	9	0	0
2009.09.12	1	19	3	7	0	1	0	0	10	1	0
2009.09.12	2	20	1	6	0	1	0	0	6	2	0
2009.09.12	2	20	2	9	1	0	0	0	9	1	0
2009.09.12	1	21	1	2	0	1	0	0	3	1	0
2009.09.12	1	21	2	1	0	0	0	0	3	2	0
2009.09.12	1	21	3	4	0	0	0	0	4	1	0
2009.09.12	1	22	1	0	0	0	0	0	3	1	0
2009.09.12	1	22	2	6	1	1	0	0	9	1	0
2009.09.12	2	23	1	2	0	0	0	1	4	2	0
2009.09.12	2	23	2	0	0	0	0	0	6	0	0
2009.09.12	2	23	3	0	1	0	0	0	3	0	2
2009.09.12	1	24	1	3	0	5	0	0	4	0	0
2009.09.12	1	24	2	1	0	7	0	0	6	1	0
2009.09.12	1	24	3	1	0	2	0	0	5	0	0
2009.09.12	1	24	4	1	0	5	0	0	3	0	0
2009.09.12	2	25	1	0	0	1	0	0	3	0	1
2009.09.12	2	25	2	1	0	1	0	0	6	1	0
2009.09.12	2	25	3	1	0	1	0	0	2	1	0
2009.09.12	2	25	4	1	0	1	0	0	2	1	0
2009.09.12	2	26	1	1	0	0	0	0	4	0	0
2009.09.12	2	26	2	3	0	0	0	0	6	0	0
2009.09.12	1	27	1	3	0	3	0	0	4	1	0
2009.09.12	1	27	2	1	0	1	0	0	5	1	0
2009.09.12	1	27	3	1	0	2	0	0	4	1	0
2009.09.12	1	28	1	0	0	3	0	0	1	1	0
2009.09.12	1	28	2	0	0	0	0	0	4	0	0
2009.09.12	1	28	3	1	0	2	0	0	6	1	0
2009.09.26	1	1	1	6	4	1	0	0	9	2	0
2009.09.26	1	1	2	5	5	0	0	0	10	2	0
2009.09.26	1	1	3	2	1	0	0	0	7	2	0
2009.09.26	1	1	4	3	0	0	0	0	7	2	0
2009.09.26	2	2	1	5	2	0	0	0	9	2	0
2009.09.26	2	3	1	5	0	0	0	0	7	1	0
2009.09.26	2	3	2	0	0	0	0	0	6	0	0
2009.09.26	2	3	3	6	0	0	0	0	2	7	0
2009.09.26	2	4	1	8	1	0	0	0	6	1	1
2009.09.26	2	4	2	7	0	0	0	0	7	2	0
2009.09.26	2	4	3	3	0	0	0	0	7	1	0
2009.09.26	1	5	1	3	0	0	0	0	5	0	0
2009.09.26	1	5	2	5	0	0	0	0	8	2	0
2009.09.26	1	5	3	5	0	0	0	0	7	0	0
2009.09.26	1	5	4	2	2	2	0	0	9	1	0
2009.09.26	1	6	1	5	0	3	0	0	5	2	0
2009.09.26	1	6	2	6	0	6	0	0	6	1	0
2009.09.26	1	7	1	0	0	0	0	0	4	1	0
2009.09.26	1	7	2	5	0	0	0	0	7	2	0
2009.09.26	1	7	3	4	3	2	0	0	10	1	0
2009.09.26	2	8	1	8	0	0	0	0	8	1	0
2009.09.26	2	8	2	0	0	0	0	0	7	1	0
2009.09.26	2	8	3	5	0	0	0	0	7	1	0
2009.09.26	1	9	1	7	0	1	0	0	7	0	0
2009.09.26	1	9	2	10	0	6	0	0	8	0	0
2009.09.26	1	9	3	5	0	0	0	0	5	0	0
2009.09.26	2	10	1	8	0	0	0	0	7	1	0
2009.09.26	2	10	2	3	9	0	0	0	9	1	0
2009.09.26	2	10	3	4	2	0	0	0	5	2	0
2009.09.26	2	10	4	3	0	0	0	0	6	1	0
2009.09.26	1	11	1	12	0	3	0	0	6	1	0
2009.09.26	1	11	2	12	0	0	0	0	5	0	0
2009.09.26	1	11	3	10	0	0	0	0	6	1	0
2009.09.26	1	12	1	5	0	0	0	0	7	0	0
2009.09.26	1	12	2	3	0	2	0	0	5	1	0
2009.09.26	1	12	3	9	1	5	0	0	7	0	0
2009.09.26	1	13	1	3	0	2	0	0	4	1	0
2009.09.26	1	13	2	7	0	0	0	0	6	0	0
2009.09.26	1	13	3	5	0	0	0	0	6	0	0
2009.09.26	1	13	4	6	0	0	0	0	5	0	0
2009.09.26	2	14	1	5	2	0	0	0	8	1	0
2009.09.26	2	14	2	4	1	0	0	0	8	0	0
2009.09.26	2	14	3	3	0	0	0	0	6	0	0
2009.09.26	1	15	1	3	0	0	0	0	5	1	0
2009.09.26	1	15	2	4	0	0	0	0	6	1	0
2009.09.26	1	15	3	4	0	0	0	0	8	1	0
2009.09.26	1	15	4	4	0	4	0	0	3	0	0
2009.09.26	2	16	1	0	1	5	0	0	13	0	0
2009.09.26	2	16	2	3	7	2	0	0	16	0	0
2009.09.26	2	16	3	3	5	5	0	0	13	0	0
2009.09.26	2	17	1	6	0	0	0	0	10	1	1
2009.09.26	2	17	2	5	0	0	0	0	6	2	0
2009.09.26	2	17	3	4	0	0	0	0	5	0	0
2009.09.26	1	18	1	5	0	0	0	0	6	0	0
2009.09.26	1	18	2	5	0	0	0	0	8	2	0
2009.09.26	1	18	3	8	0	0	0	0	6	1	0
2009.09.26	1	18	4	8	0	0	0	0	7	1	0
2009.09.26	1	19	1	2	0	0	0	0	9	0	0
2009.09.26	1	19	2	5	0	0	0	0	9	0	0
2009.09.26	1	19	3	4	0	1	0	0	10	0	0
2009.09.26	2	20	1	7	4	2	0	0	8	1	0
2009.09.26	2	20	2	4	2	4	0	0	9	1	0
2009.09.26	1	21	1	1	0	2	0	0	4	0	0
2009.09.26	1	21	2	1	0	0	0	0	5	0	0
2009.09.26	1	21	3	1	0	1	0	0	5	0	0
2009.09.26	1	22	1	3	0	0	0	0	4	1	0
2009.09.26	1	22	2	7	3	2	0	0	8	0	0
2009.09.26	2	23	1	2	0	0	0	0	6	0	0
2009.09.26	2	23	2	6	0	0	0	0	6	0	0
2009.09.26	2	23	3	1	0	1	0	0	3	0	0
2009.09.26	1	24	1	2	0	5	0	0	2	0	0
2009.09.26	1	24	2	2	0	7	0	0	4	0	0
2009.09.26	1	24	3	1	0	2	0	0	3	0	0
2009.09.26	1	24	4	1	0	4	0	0	1	0	0
2009.09.26	2	25	1	2	0	0	0	0	3	0	0
2009.09.26	2	25	2	4	0	0	0	0	6	1	0
2009.09.26	2	25	3	2	0	0	0	0	3	2	0
2009.09.26	2	25	4	2	0	2	0	0	3	2	0
2009.09.26	2	26	1	2	0	1	0	0	2	1	0
2009.09.26	2	26	2	2	1	0	0	0	3	0	2
2009.09.26	1	27	1	6	0	1	0	0	4	0	0
2009.09.26	1	27	2	6	0	1	0	0	6	0	0
2009.09.26	1	27	3	3	0	3	0	0	5	0	0
2009.09.26	1	28	1	3	0	2	0	0	2	0	0
2009.09.26	1	28	2	3	0	0	0	0	4	1	0
2009.09.26	1	28	3	2	0	2	0	0	6	0	1
2009.09.26	1	29	1	3	3	0	0	0	6	1	0
2009.09.26	1	29	2	0	0	0	0	0	6	1	0
2009.09.26	1	29	3	2	6	0	0	0	6	0	0
2009.09.26	1	29	4	2	4	0	0	0	6	0	0
2009.09.26	1	30	1	6	0	0	0	0	7	2	0
2009.09.26	1	30	2	5	0	0	0	0	6	2	0
2009.09.26	1	30	3	6	1	1	0	0	7	2	0
2009.09.26	1	31	1	8	3	3	0	0	7	0	0
2009.09.26	1	31	2	8	0	2	0	0	5	0	1
2009.09.26	1	31	3	5	0	2	1	0	9	0	0
2009.09.26	1	31	4	4	0	0	0	0	7	2	0
2009.10.10	1	1	1	8	3	6	0	0	13	2	0	0
2009.10.10	1	1	2	1	3	3	0	0	9	3	0	0
2009.10.10	1	1	3	4	1	0	0	0	9	2	0	0
2009.10.10	1	1	4	3	0	0	0	0	9	2	0	0
2009.10.10	2	2	1	4	2	2	0	0	9	1	0	0
2009.10.10	2	3	1	4	2	3	0	0	10	0	0	0
2009.10.10	2	3	2	0	0	0	0	0	5	0	0	0
2009.10.10	2	3	3	4	0	0	0	0	9	0	0	0
2009.10.10	2	4	1	4	4	1	0	0	7	0	0	0
2009.10.10	2	4	2	5	0	0	0	0	6	1	0	0
2009.10.10	2	4	3	9	2	1	0	0	9	0	0	0
2009.10.10	1	5	1	2	0	0	0	0	4	0	0	0
2009.10.10	1	5	2	8	0	0	0	0	12	0	0	0
2009.10.10	1	5	3	5	0	0	0	0	7	0	0	0
2009.10.10	1	5	4	4	0	5	0	0	10	1	0	0
2009.10.10	1	6	1	5	0	3	0	0	6	2	0	0
2009.10.10	1	6	2	3	0	6	0	0	7	0	0	0
2009.10.10	1	7	1	0	0	0	0	0	5	0	0	0
2009.10.10	1	7	2	3	2	1	0	0	10	0	0	0
2009.10.10	1	7	3	0	1	5	0	0	9	0	0	0
2009.10.10	2	8	1	8	4	1	0	0	8	1	1	0
2009.10.10	2	8	2	7	0	0	0	0	9	1	0	0
2009.10.10	2	8	3	11	0	0	0	0	7	2	0	0
2009.10.10	1	9	1	6	0	1	0	0	4	0	0	0
2009.10.10	1	9	2	1	1	3	0	0	8	1	0	0
2009.10.10	1	9	3	4	0	0	0	0	5	0	0	0
2009.10.10	2	10	1	4	3	3	0	0	6	0	1	0
2009.10.10	2	10	2	5	2	7	0	0	10	0	0	0
2009.10.10	2	10	3	0	3	3	0	0	7	0	0	0
2009.10.10	2	10	4	2	3	0	0	0	7	0	0	0
2009.10.10	1	11	1	9	0	2	0	0	7	0	0	0
2009.10.10	1	11	2	7	0	0	0	0	3	0	1	0
2009.10.10	1	11	3	12	0	0	0	0	6	0	0	0
2009.10.10	1	12	1	10	1	0	0	0	7	0	0	0
2009.10.10	1	12	2	9	0	2	0	0	6	0	0	0
2009.10.10	1	12	3	5	2	4	0	0	7	0	0	0
2009.10.10	1	13	1	2	0	2	0	0	5	0	0	0
2009.10.10	1	13	2	4	1	0	0	0	6	0	0	0
2009.10.10	1	13	3	2	0	1	0	0	4	0	0	0
2009.10.10	1	13	4	3	2	0	0	0	5	0	0	0
2009.10.10	2	14	1	1	3	3	0	0	7	0	1	0
2009.10.10	2	14	2	2	2	2	0	0	7	0	0	0
2009.10.10	2	14	3	2	2	0	0	0	6	0	0	0
2009.10.10	1	15	1	4	0	0	0	0	6	0	0	0
2009.10.10	1	15	2	3	0	0	0	0	6	0	1	0
2009.10.10	1	15	3	8	0	0	0	0	8	0	0	0
2009.10.10	1	15	4	1	0	4	0	0	0	0	1	0
2009.10.10	2	16	1	4	0	6	0	0	13	0	0	0
2009.10.10	2	16	2	4	0	8	0	0	13	0	0	0
2009.10.10	2	16	3	1	0	8	0	0	13	0	0	0
2009.10.10	2	17	1	3	2	1	0	0	10	0	1	0
2009.10.10	2	17	2	1	0	0	0	0	8	0	1	0
2009.10.10	2	17	3	2	0	0	0	0	2	0	2	0
2009.10.10	1	18	1	6	0	0	0	0	6	0	0	0
2009.10.10	1	18	2	7	0	1	0	0	9	2	0	0
2009.10.10	1	18	3	8	0	0	0	0	6	1	0	0
2009.10.10	1	18	4	11	0	0	0	0	8	2	0	0
2009.10.10	1	19	1	6	0	0	0	0	7	0	0	0
2009.10.10	1	19	2	5	0	2	0	0	9	0	0	0
2009.10.10	1	19	3	5	1	1	0	0	10	0	0	0
2009.10.10	2	20	1	2	1	6	0	0	7	0	2	0
2009.10.10	2	20	2	2	0	9	0	0	10	0	1	0
2009.10.10	1	21	1	2	0	2	0	0	7	0	0	0
2009.10.10	1	21	2	1	0	0	0	0	3	0	0	0
2009.10.10	1	21	3	2	0	2	0	0	5	0	0	0
2009.10.10	1	22	1	4	0	0	0	0	5	0	0	0
2009.10.10	1	22	2	2	1	6	0	0	9	0	0	0
2009.10.10	2	23	1	0	0	2	0	0	6	0	0	0
2009.10.10	2	23	2	3	0	3	0	0	6	0	0	0
2009.10.10	2	23	3	2	0	1	0	0	3	0	0	0
2009.10.10	1	24	1	1	0	5	0	0	1	0	0	0
2009.10.10	1	24	2	0	0	7	0	0	1	0	1	0
2009.10.10	1	24	3	1	0	2	0	0	2	0	0	0
2009.10.10	1	24	4	0	0	3	1	0	0	0	0	0
2009.10.10	2	25	1	1	0	1	0	0	2	0	0	0
2009.10.10	2	25	2	1	0	4	0	0	6	0	0	0
2009.10.10	2	25	3	0	1	0	0	0	4	0	0	0
2009.10.10	2	25	4	2	1	1	0	0	2	0	0	0
2009.10.10	2	26	1	0	0	2	0	0	2	0	0	0
2009.10.10	2	26	2	0	0	1	0	0	1	1	0	0	1
2009.10.10	1	27	1	7	0	1	0	0	3	0	1	0
2009.10.10	1	27	2	2	0	0	0	0	7	0	0	0
2009.10.10	1	27	3	5	0	0	0	0	4	0	1	0
2009.10.10	1	28	1	0	0	1	0	0	2	0	0	0
2009.10.10	1	28	2	2	0	0	0	0	4	0	0	0
2009.10.10	1	28	3	2	0	1	0	0	3	0	3	0
2009.10.10	1	29	1	1	2	4	0	0	6	0	0	0
2009.10.10	1	29	2	2	0	0	0	0	7	0	0	0
2009.10.10	1	29	3	2	0	5	0	0	6	2	0	0
2009.10.10	1	29	4	3	0	2	0	0	6	0	0	1
2009.10.10	1	30	1	2	0	3	3	0	9	3	0	0	1
2009.10.10	1	30	2	2	0	0	0	0	10	1	0	0
2009.10.10	1	30	3	6	0	0	0	0	9	0	0	0
2009.10.10	1	31	1	1	0	5	0	0	6	0	1	0
2009.10.10	1	31	2	2	2	3	0	0	4	0	0	0
2009.10.10	1	31	3	5	0	1	0	0	7	0	1	0
2009.10.10	1	31	4	2	0	0	0	0	5	1	0	0	2
2009.10.10	1	32	1	2	3	0	0	0	9	0	0	0
2009.10.10	1	32	2	3	2	7	0	0	9	0	0	0
2009.10.10	2	33	1	2	2	0	0	0	7	1	0	0
2009.10.10	2	33	2	1	1	4	0	0	6	1	1	0
2009.10.10	2	33	3	0	1	0	0	0	7	0	0	0
2009.10.10	2	34	1	3	0	0	0	0	7	0	0	0
2009.10.10	2	34	2	2	1	4	0	0	9	0	0	0
2009.10.10	2	34	3	2	0	1	0	0	7	0	0	0
2009.10.10	2	35	1	3	2	0	0	0	7	0	0	0
2009.10.10	2	35	2	2	1	0	0	0	5	1	0	0
2009.10.10	2	35	3	1	3	1	0	0	6	0	0	0
2009.10.10	2	36	1	5	3	3	0	0	10	1	0	0
2009.10.10	2	36	2	3	2	4	0	0	8	1	0	0
2009.10.10	2	36	3	4	0	0	0	0	9	2	0	0
2009.10.28	1	1	1	8	0	2	0	0	11	5	1	0
2009.10.28	1	1	2	6	0	5	0	0	13	2	0	1
2009.10.28	1	1	3	3	0	0	0	0	14	2	0	0
2009.10.28	1	1	4	7	0	0	0	0	10	2	0	0
2009.10.28	2	2	1	1	2	5	0	0	11	1	0	0
2009.10.28	2	3	1	0	1	2	0	0	8	0	0	0
2009.10.28	2	3	2	1	0	0	0	0	5	0	1	0
2009.10.28	2	3	3	1	0	2	0	0	8	0	0	0
2009.10.28	2	4	1	1	1	3	0	0	1	0	0	0
2009.10.28	2	4	2	1	1	0	0	0	3	1	0	0
2009.10.28	2	4	3	7	1	4	0	0	6	0	0	0
2009.10.28	1	5	1	2	0	0	0	0	4	1	0	0
2009.10.28	1	5	2	12	0	0	0	0	12	2	0	0
2009.10.28	1	5	3	6	0	0	0	0	7	1	0	0
2009.10.28	1	5	4	6	0	2	0	0	11	0	0	0
2009.10.28	1	6	1	6	0	3	0	0	9	0	0	0
2009.10.28	1	6	2	3	0	6	0	0	7	0	0	0
2009.10.28	1	7	1	4	0	8	0	0	10	0	0	0
2009.10.28	1	7	2	3	0	5	0	0	8	0	0	0
2009.10.28	1	7	3	2	0	5	0	0	8	0	0	0
2009.10.28	2	8	1	4	1	4	0	0	7	1	2	1
2009.10.28	2	8	2	7	0	0	0	0	10	1	0	0
2009.10.28	2	8	3	2	3	0	0	0	5	1	1	0
2009.10.28	1	9	1	2	0	1	0	0	0	0	1	0
2009.10.28	1	9	2	6	0	5	0	0	5	0	0	1
2009.10.28	1	9	3	4	0	0	0	0	4	0	0	0
2009.10.28	2	10	1	0	1	4	0	0	2	0	0	0
2009.10.28	2	10	2	1	1	8	0	0	5	0	0	0
2009.10.28	2	10	3	0	0	1	0	0	3	0	0	0
2009.10.28	2	10	4	0	0	0	0	0	2	0	1	0
2009.10.28	1	11	1	12	0	0	1	0	4	0	1	0
2009.10.28	1	11	2	8	0	0	0	0	3	0	0	0
2009.10.28	1	11	3	6	0	0	0	0	1	0	0	0
2009.10.28	1	12	1	5	2	4	0	0	7	0	0	0
2009.10.28	1	12	2	4	3	3	0	0	5	0	0	0
2009.10.28	1	12	3	5	1	9	0	0	7	0	0	0
2009.10.28	1	13	1	0	0	1	0	0	5	0	0	0
2009.10.28	1	13	2	0	0	2	0	0	6	0	0	0
2009.10.28	1	13	3	0	0	3	0	0	1	0	0	0	1
2009.10.28	1	13	4	2	0	0	0	0	3	0	0	1
2009.10.28	2	14	1	0	0	5	0	0	8	0	0	2
2009.10.28	2	14	2	0	1	5	0	0	6	0	1	0
2009.10.28	2	14	3	0	0	4	0	0	4	0	0	0
2009.10.28	1	15	1	4	0	0	0	0	3	0	0	0
2009.10.28	1	15	2	5	0	0	0	0	4	0	1	0
2009.10.28	1	15	3	9	0	0	0	0	7	0	0	0
2009.10.28	1	15	4	0	0	1	0	0	0	0	0	0
2009.10.28	2	16	1	5	0	6	0	0	14	0	0	0
2009.10.28	2	16	2	4	0	8	0	0	13	0	0	0
2009.10.28	2	16	3	2	0	6	0	1	12	0	0	0
2009.10.28	2	17	1	3	0	7	0	0	7	0	1	0
2009.10.28	2	17	2	3	0	0	0	0	6	0	0	0
2009.10.28	2	17	3	0	0	1	0	0	0	0	0	0
2009.10.28	1	18	1	4	0	0	0	0	6	0	0	0
2009.10.28	1	18	2	5	0	2	0	0	10	2	0	0
2009.10.28	1	18	3	0	0	0	0	0	8	0	0	0
2009.10.28	1	18	4	12	0	0	0	0	11	1	0	0
2009.10.28	1	19	1	3	0	0	0	0	6	0	1	0
2009.10.28	1	19	2	2	0	1	0	0	9	0	0	0
2009.10.28	1	19	3	4	0	1	0	0	10	0	0	0
2009.10.28	2	20	1	1	0	8	0	0	6	0	0	0
2009.10.28	2	20	2	3	1	10	0	1	9	0	1	0
2009.10.28	1	21	1	2	0	0	0	0	2	1	0	0
2009.10.28	1	21	2	0	0	1	0	0	4	0	0	0
2009.10.28	1	21	3	2	0	2	0	0	5	1	0	0
2009.10.28	1	22	1	3	0	0	0	0	5	1	0	0
2009.10.28	1	22	2	3	0	5	0	0	8	1	0	0
2009.10.28	2	23	1	0	0	2	0	0	1	0	1	0
2009.10.28	2	23	2	1	0	5	0	0	3	0	2	0
2009.10.28	2	23	3	0	0	2	0	1	1	0	1	0
2009.10.28	1	24	1	4	0	1	2	0	0	0	0	0
2009.10.28	1	24	2	2	0	3	0	0	0	1	0	0
2009.10.28	1	24	3	4	0	1	0	0	0	0	0	0
2009.10.28	1	24	4	1	0	1	0	0	0	0	0	0
2009.10.28	2	25	1	0	0	0	0	0	0	0	0	0
2009.10.28	2	25	2	1	0	4	0	0	1	0	0	0
2009.10.28	2	25	3	1	0	0	0	0	2	0	0	0
2009.10.28	2	25	4	0	0	1	0	0	0	0	0	0
2009.10.28	2	26	1	0	0	2	0	0	0	0	0	0
2009.10.28	2	26	2	0	0	0	0	0	1	0	0	0
2009.10.28	1	27	1	5	0	0	0	0	0	0	0	0
2009.10.28	1	27	2	3	0	1	0	0	0	0	0	0
2009.10.28	1	27	3	1	0	0	0	0	0	0	0	0
2009.10.28	1	28	1	1	0	1	0	0	0	0	0	0
2009.10.28	1	28	2	1	0	0	0	0	0	0	1	0
2009.10.28	1	28	3	0	0	1	0	0	0	0	0	0
2009.10.28	1	29	1	1	0	5	0	0	6	0	0	1
2009.10.28	1	29	2	1	1	0	0	0	7	0	0	0
2009.10.28	1	29	3	2	0	5	0	0	8	0	0	1
2009.10.28	1	29	4	3	0	2	0	0	5	0	0	0
2009.10.28	1	30	1	7	0	1	0	0	13	0	0	0
2009.10.28	1	30	2	9	0	0	0	0	11	0	0	0
2009.10.28	1	30	3	6	0	5	0	0	7	0	1	0
2009.10.28	1	31	1	0	0	5	0	0	1	0	1	0
2009.10.28	1	31	2	2	0	4	0	0	0	0	0	0
2009.10.28	1	31	3	3	0	1	0	0	3	0	1	0
2009.10.28	1	31	4	1	0	0	0	0	3	0	0	0
2009.10.28	1	32	1	3	0	4	0	0	9	0	0	0
2009.10.28	1	32	2	8	2	7	0	0	9	2	0	0
2009.10.28	2	33	1	2	0	0	0	0	6	1	0	1
2009.10.28	2	33	2	1	1	3	0	0	8	0	0	0
2009.10.28	2	33	3	3	0	0	0	0	5	0	0	1
2009.10.28	2	34	1	3	1	0	0	0	5	0	0	0
2009.10.28	2	34	2	2	2	4	0	0	9	0	0	0
2009.10.28	2	34	3	3	0	1	0	0	7	0	0	0
2009.10.28	2	35	1	2	2	1	0	0	7	2	0	0
2009.10.28	2	35	2	1	0	1	0	0	5	1	0	0
2009.10.28	2	35	3	2	1	2	0	0	6	2	0	0
2009.10.28	2	36	1	3	0	4	0	0	12	1	0	2
2009.10.28	2	36	2	3	2	3	0	0	7	2	0	0
2009.10.28	2	36	3	9	0	0	0	0	11	2	0	0
2009.11.12	1	1	1	6	0	2	0	0	16	0	0	0
2009.11.12	1	1	2	1	0	5	0	0	15	0	0	0
2009.11.12	1	1	3	2	0	0	0	0	15	1	0	0
2009.11.12	1	1	4	6	0	0	0	0	13	1	0	0
2009.11.12	2	2	1	1	0	8	0	0	11	0	0	0
2009.11.12	2	3	1	2	0	2	0	0	5	0	1	0
2009.11.12	2	3	2	0	0	0	0	0	2	0	1	0
2009.11.12	2	3	3	0	0	3	0	0	9	0	0	0
2009.11.12	2	4	1	1	0	3	0	1	0	0	0	0
2009.11.12	2	4	2	1	0	7	0	1	4	0	1	0
2009.11.12	2	4	3	2	0	0	0	0	1	1	0	0
2009.11.12	1	5	1	1	0	0	0	0	3	0	0	0
2009.11.12	1	5	2	8	0	1	0	0	11	0	0	0
2009.11.12	1	5	3	5	0	0	0	0	8	0	1	0
2009.11.12	1	5	4	4	0	4	0	0	8	0	0	0
2009.11.12	1	6	1	6	0	0	0	0	8	0	0	0
2009.11.12	1	6	2	4	0	0	3	0	7	0	0	0
2009.11.12	1	7	1	0	0	0	0	0	4	0	0	0
2009.11.12	1	7	2	1	0	7	0	0	8	0	0	0
2009.11.12	1	7	3	0	0	5	0	0	6	0	0	0
2009.11.12	2	8	1	6	1	3	0	0	6	0	0	0
2009.11.12	2	8	2	6	0	0	0	0	7	0	1	0
2009.11.12	2	8	3	3	0	3	0	0	4	0	1	0
2009.11.12	1	9	1	6	0	0	0	0	0	0	0	0
2009.11.12	1	9	2	6	0	1	0	0	4	0	0	0
2009.11.12	1	9	3	3	0	0	0	0	0	0	0	0
2009.11.12	2	10	1	0	0	5	0	0	1	0	1	0
2009.11.12	2	10	2	1	0	2	0	0	1	0	1	0
2009.11.12	2	10	3	0	0	0	0	0	2	0	0	0
2009.11.12	2	10	4	0	0	0	0	0	1	0	0	0
2009.11.12	1	11	1	7	0	0	0	0	1	0	0	0
2009.11.12	1	11	2	6	0	0	0	0	0	0	0	0
2009.11.12	1	11	3	1	0	0	0	0	0	0	0	0
2009.11.12	1	12	1	7	0	5	0	0	7	0	0	0
2009.11.12	1	12	2	2	0	4	1	0	6	0	0	0
2009.11.12	1	12	3	3	0	8	1	0	7	0	0	0
2009.11.12	1	13	1	4	0	0	0	0	4	0	0	0
2009.11.12	1	13	2	2	0	0	1	0	6	0	0	0
2009.11.12	1	13	3	1	0	1	0	0	0	0	0	0
2009.11.12	1	13	4	0	0	3	0	0	1	0	1	0
2009.11.12	2	14	1	3	0	2	0	0	3	0	0	0
2009.11.12	2	14	2	1	0	5	0	0	1	0	1	0
2009.11.12	2	14	3	0	0	4	0	0	3	0	0	0
2009.11.12	1	15	1	2	0	0	0	0	0	0	1	0
2009.11.12	1	15	2	2	0	0	0	0	0	0	0	0
2009.11.12	1	15	3	6	0	0	0	0	1	0	0	0
2009.11.12	1	15	4	0	0	0	0	0	0	0	0	0
2009.11.12	2	16	1	4	0	1	0	0	12	0	0	0
2009.11.12	2	16	2	2	0	0	0	0	14	0	0	0
2009.11.12	2	16	3	1	0	0	0	0	12	0	0	0
2009.11.12	2	17	1	1	0	7	0	0	6	0	0	0
2009.11.12	2	17	2	1	0	0	0	0	3	0	1	0
2009.11.12	2	17	3	0	0	1	0	0	0	0	0	0
2009.11.12	1	18	1	4	0	0	0	0	6	0	0	0
2009.11.12	1	18	2	7	0	2	0	0	12	0	0	0
2009.11.12	1	18	3	4	0	0	0	0	7	0	0	0
2009.11.12	1	18	4	8	0	0	0	0	12	0	1	0
2009.11.12	1	19	1	5	0	0	0	0	4	0	1	0
2009.11.12	1	19	2	2	0	2	0	0	4	0	0	0
2009.11.12	1	19	3	2	0	2	0	0	9	0	0	0
2009.11.12	2	20	1	0	0	4	0	2	3	0	0	0
2009.11.12	2	20	2	0	0	4	0	3	5	0	1	0
2009.11.12	1	21	1	1	0	0	0	0	4	0	0	0
2009.11.12	1	21	2	2	0	0	0	0	3	0	0	0
2009.11.12	1	21	3	2	0	3	0	0	5	0	1	0
2009.11.12	1	22	1	2	1	0	0	0	6	0	0	0
2009.11.12	1	22	2	3	0	7	0	0	8	1	0	0
2009.11.12	2	23	1	1	0	2	0	0	0	0	0	0
2009.11.12	2	23	2	0	0	6	0	0	3	0	0	0
2009.11.12	2	23	3	0	0	0	0	0	0	0	0	0
2009.11.12	1	24	1	0	0	3	0	0	0	0	0	0
2009.11.12	1	24	2	1	0	2	0	0	0	0	0	0
2009.11.12	1	24	3	6	0	0	0	0	0	0	0	0
2009.11.12	1	24	4	0	0	0	0	0	0	0	0	0
2009.11.12	2	25	1	0	0	0	0	0	1	1	0	0
2009.11.12	2	25	2	0	0	4	0	0	1	0	0	0
2009.11.12	2	25	3	0	0	0	0	0	1	0	0	0
2009.11.12	2	25	4	0	0	1	0	0	1	0	0	0
2009.11.12	2	26	1	0	0	0	0	0	0	0	0	0
2009.11.12	2	26	2	0	0	0	0	1	0	0	0	0
2009.11.12	1	27	1	7	0	0	0	0	0	0	0	0
2009.11.12	1	27	2	4	0	1	0	0	0	2	0	0
2009.11.12	1	27	3	1	0	0	0	0	0	0	0	0
2009.11.12	1	28	1	1	0	0	0	0	0	0	0	0
2009.11.12	1	28	2	1	0	0	0	0	0	0	0	0
2009.11.12	1	28	3	1	1	0	0	0	0	0	0	0
2009.11.12	1	29	1	3	0	5	0	0	7	0	0	0
2009.11.12	1	29	2	1	0	1	0	0	7	0	0	0
2009.11.12	1	29	3	1	0	6	0	0	8	0	0	0
2009.11.12	1	29	4	4	0	1	0	0	6	0	0	0
2009.11.12	1	30	1	8	2	0	0	0	10	0	2	0
2009.11.12	1	30	2	6	1	0	0	0	11	0	0	1
2009.11.12	1	30	3	4	0	6	0	0	7	0	0	0
2009.11.12	1	31	1	0	0	5	0	0	0	0	0	0
2009.11.12	1	31	2	2	0	3	0	0	0	0	0	0
2009.11.12	1	31	3	1	0	0	0	0	0	0	0	0
2009.11.12	1	31	4	1	0	0	0	0	3	0	0	0
2009.11.12	1	32	1	4	1	5	0	0	8	0	0	0
2009.11.12	1	32	2	6	0	9	0	0	10	0	0	0
2009.11.12	2	33	1	0	2	0	0	0	6	0	1	0
2009.11.12	2	33	2	0	0	4	0	1	7	0	0	0
2009.11.12	2	33	3	0	0	0	0	0	5	0	1	0
2009.11.12	2	34	1	0	0	1	0	0	4	0	0	0
2009.11.12	2	34	2	0	0	2	0	0	5	0	0	0
2009.11.12	2	34	3	1	0	2	0	0	6	0	0	1
2009.11.12	2	35	1	0	0	3	0	0	9	0	2	0
2009.11.12	2	35	2	0	0	1	0	0	2	0	0	0
2009.11.12	2	35	3	0	0	5	0	0	8	0	0	1
2009.11.12	2	36	1	3	0	0	0	0	13	0	1	0
2009.11.12	2	36	2	2	0	1	0	0	5	0	0	0
2009.11.12	2	36	3	9	0	0	0	0	13	0	0	0
2009.11.23	1	1	1	8	0	2	0	0	17	0	0	0
2009.11.23	1	1	2	2	0	5	0	0	14	0	1	0
2009.11.23	1	1	3	3	0	0	0	0	16	0	1	0
2009.11.23	1	1	4	11	0	0	0	0	14	0	0	0		11A內有兩個紅色
2009.11.23	2	2	1	1	0	7	0	1	10	0	0	0
2009.11.23	2	3	1	0	0	2	0	0	5	0	0	0
2009.11.23	2	3	2	0	0	0	0	0	3	0	0	0
2009.11.23	2	3	3	0	0	3	0	0	9	0	0	0
2009.11.23	2	4	1	2	0	3	0	0	0	0	0	0
2009.11.23	2	4	2	1	0	8	0	0	2	0	0	0
2009.11.23	2	4	3	2	0	0	0	0	1	0	0	0
2009.11.23	1	5	1	2	0	0	0	0	3	0	0	0
2009.11.23	1	5	2	7	0	3	0	0	12	0	0	0	1
2009.11.23	1	5	3	4	0	0	0	0	7	0	0	0
2009.11.23	1	5	4	4	1	3	0	0	7	0	0	0
2009.11.23	1	6	1	6	0	0	0	0	8	0	0	0
2009.11.23	1	6	2	5	0	0	0	0	7	0	0	0
2009.11.23	1	7	1	0	0	0	0	0	4	0	0	0
2009.11.23	1	7	2	1	0	5	0	0	7	0	1	0
2009.11.23	1	7	3	0	0	5	0	0	4	0	1	0
2009.11.23	2	8	1	3	0	5	0	0	5	0	1	0
2009.11.23	2	8	2	6	0	0	0	0	5	0	2	0
2009.11.23	2	8	3	3	0	2	0	0	4	0	0	0
2009.11.23	1	9	1	10	0	0	0	0	0	1	0	0
2009.11.23	1	9	2	10	0	1	0	0	1	0	0	0
2009.11.23	1	9	3	2	0	0	0	0	0	0	0	0
2009.11.23	2	10	1	0	0	2	0	2	1	0	0	0
2009.11.23	2	10	2	0	0	2	0	0	1	0	0	0
2009.11.23	2	10	3	0	0	0	0	0	2	0	0	0
2009.11.23	2	10	4	0	0	0	0	0	1	0	0	0
2009.11.23	1	11	1	1	0	0	0	0	1	0	0	0
2009.11.23	1	11	2	4	0	0	0	0	0	0	0	0
2009.11.23	1	11	3	0	0	0	0	0	0	0	0	0
2009.11.23	1	12	1	6	0	6	1	0	7	0	0	0
2009.11.23	1	12	2	4	0	4	0	0	6	0	0	0
2009.11.23	1	12	3	3	0	6	0	0	6	0	1	0
2009.11.23	1	13	1	3	0	0	0	0	4	0	0	0
2009.11.23	1	13	2	4	0	0	0	0	5	0	0	0
2009.11.23	1	13	3	2	0	1	0	0	0	1	0	0
2009.11.23	1	13	4	0	0	3	0	0	1	0	0	0
2009.11.23	2	14	1	0	0	1	0	1	1	0	0	0
2009.11.23	2	14	2	0	0	4	0	0	1	0	0	0
2009.11.23	2	14	3	0	0	4	0	0	1	0	1	0
2009.11.23	1	15	1	2	0	0	0	0	0	0	0	0
2009.11.23	1	15	2	2	0	0	0	0	0	0	0	0
2009.11.23	1	15	3	6	0	0	0	0	0	0	0	0
2009.11.23	1	15	4	1	0	0	0	0	0	0	0	0
2009.11.23	2	16	1	4	0	1	0	0	10	0	2	0
2009.11.23	2	16	2	4	0	0	0	0	14	0	0	0
2009.11.23	2	16	3	4	0	0	0	0	12	0	0	0
2009.11.23	2	17	1	0	0	7	0	0	5	0	1	0
2009.11.23	2	17	2	1	0	0	0	0	2	0	0	0
2009.11.23	2	17	3	0	0	0	0	1	0	0	0	0
2009.11.23	1	18	1	2	0	0	0	0	6	0	0	0
2009.11.23	1	18	2	4	0	3	0	0	12	0	0	0
2009.11.23	1	18	3	6	0	0	0	0	8	0	0	0
2009.11.23	1	18	4	10	0	0	0	0	12	0	0	0
2009.11.23	1	19	1	2	0	0	0	0	1	0	1	0
2009.11.23	1	19	2	2	0	2	0	0	4	0	0	0
2009.11.23	1	19	3	5	0	2	0	0	6	0	1	0
2009.11.23	2	20	1	0	0	3	0	0	2	0	0	0
2009.11.23	2	20	2	0	0	3	0	3	4	0	0	0
2009.11.23	1	21	1	1	0	0	0	0	4	0	0	0
2009.11.23	1	21	2	3	0	0	0	0	3	0	0	0
2009.11.23	1	21	3	2	0	3	0	0	6	0	0	0
2009.11.23	1	22	1	1	0	0	0	0	6	0	0	0
2009.11.23	1	22	2	2	0	5	0	0	9	0	0	0
2009.11.23	2	23	1	0	0	2	0	0	0	0	0	0
2009.11.23	2	23	2	0	0	4	0	2	2	0	0	0
2009.11.23	2	23	3	0	0	0	0	0	0	0	0	0
2009.11.23	1	24	1	3	0	0	0	0	0	0	0	0
2009.11.23	1	24	2	1	0	1	0	0	0	0	0	0
2009.11.23	1	24	3	3	0	1	0	0	0	3	0	0
2009.11.23	1	24	4	0	0	0	0	0	0	2	0	0
2009.11.23	2	25	1	0	0	0	0	0	2	0	0	0
2009.11.23	2	25	2	1	0	1	0	2	0	0	0	0
2009.11.23	2	25	3	0	0	0	0	0	1	0	0	0
2009.11.23	2	25	4	0	0	2	0	1	0	0	0	0
2009.11.23	2	26	1	0	0	0	0	0	0	0	0	0
2009.11.23	2	26	2	0	0	0	0	0	0	0	0	0
2009.11.23	1	27	1	9	0	0	0	0	0	1	0	0
2009.11.23	1	27	2	2	0	1	0	0	2	1	0	0
2009.11.23	1	27	3	2	0	0	0	0	0	0	0	0
2009.11.23	1	28	1	2	0	0	0	0	0	0	0	0
2009.11.23	1	28	2	0	0	0	0	0	0	0	0	0
2009.11.23	1	28	3	3	0	0	0	0	0	0	0	0
2009.11.23	1	29	1	0	0	4	1	0	7	0	0	0
2009.11.23	1	29	2	0	0	1	0	0	7	0	0	0
2009.11.23	1	29	3	1	0	6	0	0	8	0	0	0
2009.11.23	1	29	4	2	0	2	0	0	6	0	0	0
2009.11.23	1	30	1	7	0	3	0	0	10	0	1	0
2009.11.23	1	30	2	5	0	1	0	0	11	0	1	0
2009.11.23	1	30	3	3	0	4	0	0	7	0	0	0
2009.11.23	1	31	1	2	0	5	0	0	0	0	0	0
2009.11.23	1	31	2	2	0	3	0	0	0	0	0	0
2009.11.23	1	31	3	3	0	0	0	0	0	0	0	0
2009.11.23	1	31	4	1	0	0	0	0	3	0	0	0
2009.11.23	1	32	1	5	1	1	0	0	9	0	0	0
2009.11.23	1	32	2	6	0	7	1	0	10	0	0	0
2009.11.23	2	33	1	0	0	2	0	1	7	0	0	0
2009.11.23	2	33	2	0	0	2	0	0	7	0	0	0
2009.11.23	2	33	3	1	0	0	0	1	3	0	0	0
2009.11.23	2	34	1	0	0	3	0	0	2	0	0	0
2009.11.23	2	34	2	0	0	2	0	0	4	0	1	0
2009.11.23	2	34	3	0	0	2	0	0	6	0	0	0
2009.11.23	2	35	1	1	0	3	0	0	9	0	0	0
2009.11.23	2	35	2	0	0	1	0	0	2	0	0	0
2009.11.23	2	35	3	1	0	3	0	1	9	0	0	0
2009.11.23	2	36	1	7	0	0	0	0	13	0	0	0
2009.11.23	2	36	2	1	1	1	0	0	3	0	2	0
2009.11.23	2	36	3	9	0	0	0	0	13	0	0	0
2009.12.07	1	1	1	5	2	0	2	0	14	0	1			3b落果，蜂過多
2009.12.07	1	1	2	3	0	3	1	0	4	0	1
2009.12.07	1	1	3	4	0	0	0	0	15	0	0
2009.12.07	1	1	4	7	1	0	0	0	10	0	0
2009.12.07	2	2	1	1	0	4	0	0	9	0	1
2009.12.07	2	3	1	0	0	0	0	1	3	0	0
2009.12.07	2	3	2	1	0	0	0	0	3	0	0
2009.12.07	2	3	3	1	0	1	0	1	9	0	0
2009.12.07	2	4	1	2	0	3	0	0	0	1	0
2009.12.07	2	4	2	1	0	5	0	1	1	0	1
2009.12.07	2	4	3	2	0	0	0	0	0	0	0
2009.12.07	1	5	1	1	0	0	0	0	3	0	0
2009.12.07	1	5	2	8	0	3	0	0	11	0	0
2009.12.07	1	5	3	5	0	0	0	0	5	0	1
2009.12.07	1	5	4	5	0	2	1	0	6	0	0
2009.12.07	1	6	1	3	0	0	0	0	8	0	0
2009.12.07	1	6	2	6	0	0	0	0	4	0	0
2009.12.07	1	7	1	0	0	0	0	0	4	0	0
2009.12.07	1	7	2	1	0	6	1	0	6	0	0
2009.12.07	1	7	3	1	0	1	3	0	3	0	0
2009.12.07	2	8	1	3	0	2	0	1	3	0	1
2009.12.07	2	8	2	5	0	0	0	0	3	0	1
2009.12.07	2	8	3	4	0	4	0	0	4	0	0
2009.12.07	1	9	1	8	0	1	0	0	1	0	0
2009.12.07	1	9	2	9	3	0	0	0	1	0	0
2009.12.07	1	9	3	3	0	0	0	0	0	0	0
2009.12.07	2	10	1	0	0	2	0	1	1	0	0
2009.12.07	2	10	2	1	0	2	0	0	1	0	0
2009.12.07	2	10	3	0	0	0	0	0	1	0	0
2009.12.07	2	10	4	0	0	0	0	0	1	0	0
2009.12.07	1	11	1	6	0	0	0	0	1	0	0
2009.12.07	1	11	2	4	0	0	0	0	0	0	0
2009.12.07	1	11	3	10	0	0	0	0	0	0	0
2009.12.07	1	12	1	6	0	6	0	0	3	0	2
2009.12.07	1	12	2	3	0	4	0	0	2	0	3
2009.12.07	1	12	3	3	0	3	0	0	1	0	3
2009.12.07	1	13	1	3	0	0	0	0	4	0	0
2009.12.07	1	13	2	4	0	0	0	0	4	0	1
2009.12.07	1	13	3	1	1	1	0	0	1	1	0
2009.12.07	1	13	4	1	0	3	0	0	1	0	0
2009.12.07	2	14	1	3	0	0	0	0	1	0	0
2009.12.07	2	14	2	1	0	0	0	2	1	0	0
2009.12.07	2	14	3	1	0	0	0	4	0	0	0
2009.12.07	1	15	1	6	0	0	0	0	0	3	0
2009.12.07	1	15	2	4	0	0	0	0	0	2	0
2009.12.07	1	15	3	9	0	0	0	0	0	3	0
2009.12.07	1	15	4	1	0	0	0	0	1	0	3
2009.12.07	2	16	1	6	0	0	0	0	12	0	0
2009.12.07	2	16	2	5	0	0	0	0	13	0	1
2009.12.07	2	16	3	7	0	0	0	0	8	0	0
2009.12.07	2	17	1	4	0	4	0	0	5	0	0
2009.12.07	2	17	2	4	0	0	0	0	2	0	1
2009.12.07	2	17	3	1	0	0	0	1	0	0	0
2009.12.07	1	18	1	2	0	0	0	0	6	0	0
2009.12.07	1	18	2	7	0	3	1	0	12	0	0
2009.12.07	1	18	3	9	0	0	0	0	6	0	0
2009.12.07	1	18	4	9	0	0	0	0	12	0	0		1
2009.12.07	1	19	1	3	0	0	0	0	0	0	0
2009.12.07	1	19	2	4	0	0	1	0	3	0	0
2009.12.07	1	19	3	5	0	1	0	0	5	0	0
2009.12.07	2	20	1	0	0	1	0	1	1	0	1
2009.12.07	2	20	2	1	0	2	0	1	2	0	2
2009.12.07	1	21	1	1	0	0	0	0	4	0	0
2009.12.07	1	21	2	3	0	0	0	0	2	0	0
2009.12.07	1	21	3	3	0	2	0	0	5	0	1
2009.12.07	1	22	1	5	0	1	0	0	6	0	0
2009.12.07	1	22	2	5	0	2	2	0	9	0	0
2009.12.07	2	23	1	1	0	0	0	1	0	0	0
2009.12.07	2	23	2	0	0	1	0	1	1	0	0
2009.12.07	2	23	3	0	0	0	0	0	0	0	0
2009.12.07	1	24	1	1	0	1	0	0	0	0	0
2009.12.07	1	24	2	1	0	1	0	0	0	0	0
2009.12.07	1	24	3	2	0	3	0	0	2	1	0
2009.12.07	1	24	4	1	0	0	0	0	1	2	0
2009.12.07	2	25	1	0	0	0	0	0	2	1	0
2009.12.07	2	25	2	1	0	0	0	0	0	0	0
2009.12.07	2	25	3	0	0	0	0	0	1	0	0
2009.12.07	2	25	4	0	0	0	0	1	0	0	0
2009.12.07	2	26	1	0	0	0	0	0	0	0	0
2009.12.07	2	26	2	0	0	0	0	0	0	0	0
2009.12.07	1	27	1	5	1	0	0	0	1	0	0		1
2009.12.07	1	27	2	1	0	1	0	0	2	1	0		1
2009.12.07	1	27	3	1	0	0	0	0	0	0	0
2009.12.07	1	28	1	3	0	0	0	0	0	0	0
2009.12.07	1	28	2	2	0	0	0	0	0	0	0
2009.12.07	1	28	3	4	0	0	0	0	0	0	0
2009.12.07	1	29	1	0	1	0	1	0	7	0	0
2009.12.07	1	29	2	1	0	1	0	0	6	0	0
2009.12.07	1	29	3	2	1	1	5	0	8	0	0
2009.12.07	1	29	4	0	0	0	1	0	6	0	0
2009.12.07	1	30	1	6	0	3	0	0	10	0	0
2009.12.07	1	30	2	5	0	1	0	0	9	0	1
2009.12.07	1	30	3	4	0	3	2	0	4	0	0
2009.12.07	1	31	1	0	0	0	0	0	0	0	0
2009.12.07	1	31	2	4	0	0	0	0	0	0	0
2009.12.07	1	31	3	3	0	3	0	0	0	0	0
2009.12.07	1	31	4	2	0	0	0	0	1	0	0
2009.12.07	1	32	1	2	0	6	0	0	9	0	0
2009.12.07	1	32	2	7	0	1	1	0	9	0	0
2009.12.07	2	33	1	2	0	2	0	0	6	0	0
2009.12.07	2	33	2	0	0	2	0	1	6	0	0
2009.12.07	2	33	3	0	0	1	0	0	2	0	1
2009.12.07	2	34	1	0	0	1	0	0	2	0	0
2009.12.07	2	34	2	0	0	0	0	1	1	0	0
2009.12.07	2	34	3	0	0	0	0	1	5	0	0
2009.12.07	2	35	1	2	0	2	0	0	9	0	0
2009.12.07	2	35	2	2	0	0	0	1	2	0	0
2009.12.07	2	35	3	3	0	2	0	1	9	0	0
2009.12.07	2	36	1	5	0	0	0	13	0	0	0
2009.12.07	2	36	2	1	0	2	0	0	2	0	1
2009.12.07	2	36	3	0	0	0	0	0	0	0	0
2009.12.21	1	1	1	8	0	0	0	0	11	0	0
2009.12.21	1	1	2	3	0	0	1	0	13	0	0
2009.12.21	1	1	3	5	0	0	0	0	14	0	0
2009.12.21	1	1	4	2	0	0	0	0	4	0	1
2009.12.21	2	2	1	0	0	3	0	1	8	0	1
2009.12.21	2	3	1	0	0	0	0	0	3	0	0
2009.12.21	2	3	2	0	0	0	0	0	3	0	0
2009.12.21	2	3	3	0	0	1	0	0	8	0	0
2009.12.21	2	4	1	0	0	0	0	0	0	0	0
2009.12.21	2	4	2	3	0	0	0	4	1	0	0
2009.12.21	2	4	3	3	0	0	0	0	0	0	0
2009.12.21	1	5	1	1	0	0	0	0	3	0	0
2009.12.21	1	5	2	6	0	0	0	0	11	0	0
2009.12.21	1	5	3	3	0	0	0	0	3	0	1
2009.12.21	1	5	4	3	0	0	0	0	5	0	0
2009.12.21	1	6	1	5	0	0	0	0	7	0	0
2009.12.21	1	6	2	4	0	0	0	0	4	0	0
2009.12.21	1	7	1	0	0	0	0	0	4	0	0
2009.12.21	1	7	2	1	0	3	2	0	8	0	0
2009.12.21	1	7	3	0	0	0	1	0	3	0	0
2009.12.21	2	8	1	0	0	2	0	2	0	0	1
2009.12.21	2	8	2	5	0	0	0	0	0	0	2
2009.12.21	2	8	3	3	0	3	0	2	3	0	1
2009.12.21	1	9	1	1	4	7	0	0	1	0	0
2009.12.21	1	9	2	9	1	1	0	0	0	0	0
2009.12.21	1	9	3	6	0	0	0	0	0	1	0
2009.12.21	2	10	1	0	0	0	0	0	1	0	0
2009.12.21	2	10	2	0	0	1	0	0	1	0	0
2009.12.21	2	10	3	0	0	0	0	0	1	0	0
2009.12.21	2	10	4	0	0	0	0	0	1	0	0
2009.12.21	1	11	1	9	0	0	0	0	1	0	0
2009.12.21	1	11	2	9	0	0	0	0	0	0	0
2009.12.21	1	11	3	10	0	0	0	0	0	0	0
2009.12.21	1	12	1	5	0	6	0	0	0	0	3
2009.12.21	1	12	2	3	0	4	0	0	1	0	2
2009.12.21	1	12	3	6	0	4	0	0	1	0	1
2009.12.21	1	13	1	2	0	1	0	0	4	0	0	0
2009.12.21	1	13	2	4	0	0	0	0	3	0	1	0
2009.12.21	1	13	3	2	0	0	1	0	2	0	0	1
2009.12.21	1	13	4	0	0	3	0	0	1	0	0
2009.12.21	2	14	1	2	0	0	0	0	1	0	0
2009.12.21	2	14	2	1	0	0	0	0	0	0	1
2009.12.21	2	14	3	0	0	0	0	0	0	0	0
2009.12.21	1	15	1	5	0	0	0	0	3	2	0
2009.12.21	1	15	2	3	2	0	0	0	2	1	0
2009.12.21	1	15	3	6	1	0	0	0	3	2	0
2009.12.21	1	15	4	2	0	0	0	0	4	2	0
2009.12.21	2	16	1	7	0	0	0	0	8	0	0
2009.12.21	2	16	2	3	0	0	0	0	12	0	0
2009.12.21	2	16	3	5	1	0	0	0	11	0	1
2009.12.21	2	17	1	2	0	0	0	0	5	0	0
2009.12.21	2	17	2	3	0	0	0	0	0	0	0
2009.12.21	2	17	3	1	0	0	0	0	0	0	0
2009.12.21	1	18	1	1	0	0	0	0	6	0	0
2009.12.21	1	18	2	5	0	0	0	0	12	0	0
2009.12.21	1	18	3	7	0	0	0	0	5	0	2
2009.12.21	1	18	4	6	0	0	0	0	11	0	0
2009.12.21	1	19	1	5	0	2	0	0	0	2	0
2009.12.21	1	19	2	6	0	0	0	0	3	1	0
2009.12.21	1	19	3	9	0	0	1	0	5	2	0
2009.12.21	2	20	1	0	0	0	0	0	1	0	0
2009.12.21	2	20	2	0	0	0	0	0	0	0	0
2009.12.21	1	21	1	2	0	1	0	0	6	0	0
2009.12.21	1	21	2	1	1	0	0	0	2	0	0	1
2009.12.21	1	21	3	1	0	0	0	0	3	0	0
2009.12.21	1	22	1	0	0	0	0	0	6	0	0
2009.12.21	1	22	2	4	0	1	0	0	10	0	0
2009.12.21	2	23	1	0	0	0	0	0	0	0	0
2009.12.21	2	23	2	0	0	0	0	0	1	0	0
2009.12.21	2	23	3	0	0	0	0	0	0	0	0
2009.12.21	1	24	1	1	0	1	0	0	2	1	0
2009.12.21	1	24	2	1	0	0	0	0	0	0	0
2009.12.21	1	24	3	1	0	3	0	0	3	0	0
2009.12.21	1	24	4	1	0	0	0	0	2	2	0
2009.12.21	2	25	3	0	0	0	0	0	0	0	0			折斷有補新樣枝
2009.12.21	2	25	4	0	0	0	0	0	0	0	0
2009.12.21	2	25	5	0	0	0	0	0	1	0	0
2009.12.21	2	25	6	0	0	0	0	0	0	0	0
2009.12.21	2	26	1	0	0	0	0	0	0	0	0
2009.12.21	2	26	2	0	0	0	0	0	0	0	0
2009.12.21	1	27	1	2	2	1	0	0	1	0	0
2009.12.21	1	27	2	0	0	1	0	0	3	0	0
2009.12.21	1	27	3	2	0	0	0	0	0	0	0
2009.12.21	1	28	1	3	0	0	0	0	0	0	0			植株有D期
2009.12.21	1	28	2	2	0	0	0	0	0	0	0
2009.12.21	1	28	3	1	0	0	0	0	0	0	0
2009.12.21	1	29	1	2	0	0	0	0	6	0	0
2009.12.21	1	29	2	0	0	1	0	0	6	0	0
2009.12.21	1	29	3	1	0	0	0	0	7	0	0
2009.12.21	1	29	4	1	0	0	0	0	6	0	0
2009.12.21	1	30	1	3	0	3	0	0	10	0	0
2009.12.21	1	30	2	6	0	1	0	0	8	0	0
2009.12.21	1	30	3	4	0	2	1	0	3	0	0
2009.12.21	1	31	1	0	0	3	0	0	3	0	0
2009.12.21	1	31	2	4	0	1	0	0	0	0	0
2009.12.21	1	31	3	5	0	0	0	0	0	0	0
2009.12.21	1	31	4	2	0	0	0	0	1	0	0
2009.12.21	1	32	1	2	0	3	0	0	9	0	0
2009.12.21	1	32	2	0	2	3	0	0	9	0	0
2009.12.21	2	33	1	0	0	0	0	1	5	0	0
2009.12.21	2	33	2	0	0	1	0	1	5	0	0
2009.12.21	2	33	3	0	0	1	0	0	1	0	0
2009.12.21	2	34	1	1	0	0	0	0	1	0	1
2009.12.21	2	34	2	0	0	0	0	1	1	0	1
2009.12.21	2	34	3	0	0	0	0	0	5	0	0
2009.12.21	2	35	1	1	0	0	0	1	9	0	0
2009.12.21	2	35	2	2	0	0	0	0	2	0	0
2009.12.21	2	35	3	0	0	1	0	1	7	0	1
2009.12.21	2	36	1	4	0	0	0	0	8	0	4
2009.12.21	2	36	2	0	0	1	0	0	1	0	1
2009.12.21	2	36	3	9	0	0	0	0	12	0	0
2010.01.06	1	1	1	5	0	0	0	0	10	0	0
2010.01.06	1	1	2	6	0	0	0	0	13	0	0
2010.01.06	1	1	3	5	0	0	0	0	13	0	0
2010.01.06	1	1	4	5	0	0	0	0	12	0	0
2010.01.06	2	2	1	0	0	2	0	0	8	0	0
2010.01.06	2	3	1	0	0	0	0	0	2	0	0
2010.01.06	2	3	2	0	0	0	0	0	3	0	0
2010.01.06	2	3	3	0	0	0	0	1	6	0	1
2010.01.06	2	4	1	1	0	0	0	0	0	0	0
2010.01.06	2	4	2	1	0	0	0	0	0	0	1
2010.01.06	2	4	3	1	0	0	0	0	0	2	0
2010.01.06	1	5	1	1	0	0	0	0	3	0	0
2010.01.06	1	5	2	6	0	3	0	0	10	0	1
2010.01.06	1	5	3	2	0	0	0	0	2	0	1
2010.01.06	1	5	4	4	0	2	0	0	3	0	1
2010.01.06	1	6	1	4	1	0	0	0	7	0	0
2010.01.06	1	6	2	5	0	0	0	0	4	1	0
2010.01.06	1	7	1	0	0	0	0	0	4	0	0
2010.01.06	1	7	2	0	0	3	0	0	4	0	0
2010.01.06	1	7	3	0	0	0	0	0	3	0	0
2010.01.06	2	8	1	0	0	1	0	1	0	0	0
2010.01.06	2	8	2	3	0	0	0	0	0	0	0
2010.01.06	2	8	3	0	0	1	0	0	2	0	1
2010.01.06	1	9	1	0	0	11	0	0	1	0	0
2010.01.06	1	9	2	8	1	1	1	0	0	2	0
2010.01.06	1	9	3	5	1	1	0	0	0	1	0
2010.01.06	2	10	1	0	0	0	0	0	1	0	0
2010.01.06	2	10	2	0	0	1	0	0	1	0	0
2010.01.06	2	10	3	0	0	0	0	0	1	0	0
2010.01.06	2	10	4	0	0	0	0	0	0	0	0
2010.01.06	1	11	1	4	0	0	0	0	1	0	0
2010.01.06	1	11	2	5	0	0	0	0	0	0	0
2010.01.06	1	11	3	7	0	0	0	0	0	0	0
2010.01.06	1	12	1	7	0	3	1	0	0	0	1
2010.01.06	1	12	2	3	0	2	0	0	0	0	1
2010.01.06	1	12	3	4	0	1	0	0	0	0	1
2010.01.06	1	13	1	2	0	0	0	0	4	1	0
2010.01.06	1	13	2	6	0	0	0	0	2	0	0
2010.01.06	1	13	3	1	0	0	0	0	2	0	0
2010.01.06	1	13	4	1	0	1	2	0	1	0	0
2010.01.06	2	14	1	0	0	0	0	0	0	2	0
2010.01.06	2	14	2	0	0	0	0	0	0	3	0
2010.01.06	2	14	3	0	0	0	0	0	0	3	0
2010.01.06	1	15	1	3	0	0	0	0	4	2	0
2010.01.06	1	15	2	0	3	0	0	0	3	0	0
2010.01.06	1	15	3	2	3	0	0	0	4	1	0
2010.01.06	1	15	4	5	0	0	0	0	6	1	0
2010.01.06	2	16	1	4	2	0	0	0	7	0	0
2010.01.06	2	16	2	1	1	0	0	0	10	0	1
2010.01.06	2	16	3	2	1	1	0	0	9	0	0
2010.01.06	2	17	1	0	0	0	0	0	5	0	0
2010.01.06	2	17	2	1	0	0	0	0	0	0	0
2010.01.06	2	17	3	0	0	0	0	0	0	0	0
2010.01.06	1	18	1	0	0	0	0	0	4	0	0
2010.01.06	1	18	2	5	0	1	0	0	12	0	0
2010.01.06	1	18	3	4	0	0	0	0	5	0	0
2010.01.06	1	18	4	7	0	0	0	0	11	0	0
2010.01.06	1	19	1	2	2	0	0	0	1	3	0
2010.01.06	1	19	2	2	1	0	0	0	3	6	0
2010.01.06	1	19	3	2	5	0	0	0	6	7	1
2010.01.06	2	20	1	0	0	0	0	0	1	0	0
2010.01.06	2	20	2	0	0	0	0	0	0	0	0
2010.01.06	1	21	1	0	0	0	0	0	3	0	0
2010.01.06	1	21	2	1	0	0	0	0	2	0	0
2010.01.06	1	21	3	1	0	1	0	0	6	0	0
2010.01.06	1	22	1	1	0	0	0	0	6	1	0
2010.01.06	1	22	2	4	0	1	0	0	9	2	0
2010.01.06	2	23	1	0	0	0	0	0	0	2	0
2010.01.06	2	23	2	0	0	0	0	0	0	0	0
2010.01.06	2	23	3	0	0	0	0	0	0	0	0
2010.01.06	1	24	1	0	0	1	0	0	3	0	0
2010.01.06	1	24	2	0	0	0	0	0	0	0	0
2010.01.06	1	24	3	0	0	3	0	0	3	0	0
2010.01.06	1	24	4	0	0	0	0	0	3	2	0
2010.01.06	2	25	3	0	0	0	0	0	0	0	0
2010.01.06	2	25	4	0	0	0	0	0	0	0	0
2010.01.06	2	25	5	0	0	0	0	0	1	0	0
2010.01.06	2	25	6	0	0	0	0	0	0	0	0
2010.01.06	2	26	1	0	0	0	0	0	0	0	0
2010.01.06	2	26	2	0	0	0	0	0	0	0	0
2010.01.06	1	27	1	1	1	2	0	0	1	0	0
2010.01.06	1	27	2	3	0	0	0	0	3	0	0
2010.01.06	1	27	3	3	0	0	0	0	0	0	0
2010.01.06	1	28	1	2	0	0	0	0	0	0	0
2010.01.06	1	28	2	1	0	0	0	0	0	0	0
2010.01.06	1	28	3	2	0	0	0	0	0	0	0
2010.01.06	1	29	1	2	0	0	0	0	6	0	0
2010.01.06	1	29	2	0	0	1	0	0	5	2	0
2010.01.06	1	29	3	0	0	0	0	0	8	0	0
2010.01.06	1	29	4	0	0	0	0	0	6	0	0
2010.01.06	1	30	1	3	0	3	0	0	9	0	0
2010.01.06	1	30	2	2	0	1	0	0	7	0	0
2010.01.06	1	30	3	0	0	0	1	0	3	0	0
2010.01.06	1	31	1	0	0	0	0	0	0	0	0
2010.01.06	1	31	2	2	2	0	0	0	0	0	0
2010.01.06	1	31	3	5	0	0	0	0	0	0	0			1AAV
2010.01.06	1	31	4	2	0	0	0	0	1	0	0
2010.01.06	1	31	5	1	0	1	0	0	1	0	1
2010.01.06	1	32	1	4	0	3	1	0	8	0	0
2010.01.06	1	32	2	2	0	5	0	0	8	0	0
2010.01.06	2	33	1	0	0	0	0	0	1	0	1
2010.01.06	2	33	2	0	0	0	0	0	1	0	3
2010.01.06	2	33	3	0	0	0	0	0	0	0	1
2010.01.06	2	34	1	0	0	0	0	0	1	0	0
2010.01.06	2	34	2	0	0	0	0	0	0	0	0
2010.01.06	2	34	3	0	0	0	0	0	2	0	2
2010.01.06	2	35	1	2	0	0	0	0	9	0	0
2010.01.06	2	35	2	1	0	0	0	0	0	0	0
2010.01.06	2	35	3	2	0	0	0	0	6	0	1
2010.01.06	2	36	1	2	1	0	0	0	11	0	1
2010.01.06	2	36	2	0	0	1	0	0	0	0	1
2010.01.06	2	36	3	5	0	0	0	0	12	0	0
2010.01.18	1	1	1	5	0	0	0	0	11	0	0
2010.01.18	1	1	2	2	2	0	0	0	12	0	0
2010.01.18	1	1	3	3	2	0	0	0	11	0	1
2010.01.18	1	1	4	2	0	0	0	0	7	0	2
2010.01.18	2	2	1	0	0	2	0	0	7	0	0
2010.01.18	2	2	2	0	1	3	0	0	8	0	0
2010.01.18	2	3	1	0	0	0	0	0	1	0	0
2010.01.18	2	3	2	0	0	0	0	0	3	0	0
2010.01.18	2	3	3	0	0	0	0	0	5	0	1
2010.01.18	2	4	1	0	0	0	0	0	0	0	0
2010.01.18	2	4	2	0	0	0	0	0	0	0	0
2010.01.18	2	4	3	0	0	1	0	0	2	1	0
2010.01.18	1	5	1	0	0	0	0	0	3	0	0
2010.01.18	1	5	2	4	0	3	0	0	10	0	0
2010.01.18	1	5	3	2	0	0	0	0	1	0	1
2010.01.18	1	5	4	5	0	2	0	0	3	0	0
2010.01.18	1	6	1	2	0	1	0	0	7	0	0
2010.01.18	1	6	2	3	2	0	0	0	4	2	0
2010.01.18	1	7	1	0	0	0	0	0	4	0	0
2010.01.18	1	7	2	1	0	1	2	0	3	0	1
2010.01.18	1	7	3	0	0	0	0	0	3	0	0
2010.01.18	2	8	1	0	0	1	0	0	0	0	0
2010.01.18	2	8	2	1	0	0	0	0	0	0	0
2010.01.18	2	8	3	0	0	1	0	0	1	0	0
2010.01.18	1	9	1	0	0	10	0	0	1	0	0
2010.01.18	1	9	2	3	4	2	0	0	2	1	0
2010.01.18	1	9	3	2	2	2	0	0	1	0	0
2010.01.18	2	10	1	0	0	0	0	0	1	0	0
2010.01.18	2	10	2	0	0	0	0	0	0	0	0
2010.01.18	2	10	3	0	0	0	0	0	1	0	0
2010.01.18	2	10	4	0	0	0	0	0	0	0	0
2010.01.18	1	11	1	4	0	0	0	0	1	0	0
2010.01.18	1	11	2	2	0	0	0	0	0	0	0
2010.01.18	1	11	3	4	0	0	0	0	0	0	0
2010.01.18	1	12	1	8	0	1	2	0	0	0	0
2010.01.18	1	12	2	6	0	2	0	0	0	0	0
2010.01.18	1	12	3	5	0	0	0	0	0	0	0
2010.01.18	1	13	1	2	0	0	0	0	2	2	2
2010.01.18	1	13	2	1	0	0	0	0	0	2	2
2010.01.18	1	13	3	1	0	0	0	0	2	0	0
2010.01.18	1	13	4	0	0	0	1	0	0	0	1
2010.01.18	2	14	1	0	0	0	0	0	0	4	0
2010.01.18	2	14	2	0	0	0	0	0	0	4	0
2010.01.18	2	14	3	0	0	0	0	0	2	3	0
2010.01.18	1	15	1	0	0	0	0	0	5	1	0
2010.01.18	1	15	2	0	0	4	0	0	3	0	0
2010.01.18	1	15	3	3	0	3	0	0	4	1	0
2010.01.18	1	15	4	5	0	0	0	0	6	1	0
2010.01.18	2	16	1	0	0	1	0	0	10	0	2
2010.01.18	2	16	2	4	1	1	0	0	5	0	2
2010.01.18	2	16	3	2	3	1	0	0	5	0	2
2010.01.18	2	17	1	0	0	0	0	0	5	0	0
2010.01.18	2	17	2	4	0	0	0	0	0	0	0
2010.01.18	2	17	3	0	0	0	0	0	0	0	0
2010.01.18	1	18	1	1	0	0	0	0	6	0	0
2010.01.18	1	18	2	4	0	1	0	0	12	0	0
2010.01.18	1	18	3	4	0	0	0	0	5	0	0
2010.01.18	1	18	4	7	0	0	0	0	11	0	0
2010.01.18	1	19	1	1	4	0	0	0	3	0	0
2010.01.18	1	19	2	2	2	0	0	0	5	0	0
2010.01.18	1	19	3	4	6	0	0	0	11	10	1
2010.01.18	2	20	1	1	0	0	0	0	1	0	0
2010.01.18	2	20	2	0	0	0	0	0	0	0	0
2010.01.18	1	21	1	1	0	0	0	0	3	0	0
2010.01.18	1	21	2	2	0	0	0	0	2	0	0
2010.01.18	1	21	3	1	0	1	0	0	4	0	2
2010.01.18	1	22	1	0	0	0	0	0	6	2	0
2010.01.18	1	22	2	3	0	2	0	0	9	0	0
2010.01.18	2	23	1	0	0	0	0	0	0	3	0
2010.01.18	2	23	2	0	0	0	0	0	0	0	0
2010.01.18	2	23	3	0	0	0	0	0	0	0	0
2010.01.18	1	24	1	0	0	1	0	0	3	0	0
2010.01.18	1	24	2	0	0	1	0	0	2	0	0
2010.01.18	1	24	3	0	0	3	0	0	3	0	0
2010.01.18	1	24	4	0	0	0	0	0	4	0	0
2010.01.18	1	24	5	1	0	2	0	0	3	1	0
2010.01.18	1	24	6	0	0	1	0	0	3	1	0
2010.01.18	2	25	3	0	0	0	0	0	0	0	0
2010.01.18	2	25	4	0	0	0	0	0	0	0	0
2010.01.18	2	25	5	0	0	0	0	0	1	0	0
2010.01.18	2	25	6	0	0	0	0	0	0	0	0
2010.01.18	2	26	1	0	0	0	0	0	0	0	0
2010.01.18	2	26	2	0	0	0	0	0	0	0	0
2010.01.18	1	27	1	2	2	1	0	0	1	0	0
2010.01.18	1	27	2	1	0	0	0	0	3	0	0
2010.01.18	1	27	3	3	0	0	0	0	0	0	0
2010.01.18	1	28	1	2	0	0	0	0	0	0	0
2010.01.18	1	28	2	0	0	0	0	0	0	0	0
2010.01.18	1	28	3	2	0	0	0	0	0	0	0
2010.01.18	1	29	1	2	0	0	0	0	6	0	0
2010.01.18	1	29	2	0	0	1	0	0	5	0	2
2010.01.18	1	29	3	0	0	0	0	0	6	0	0
2010.01.18	1	29	4	0	0	0	0	0	8	0	0
2010.01.18	1	30	1	2	0	2	1	0	9	0	0
2010.01.18	1	30	2	3	0	1	0	0	6	0	1
2010.01.18	1	30	3	0	0	0	0	0	1	0	2
2010.01.18	1	31	1	0	0	0	0	0	0	0	0
2010.01.18	1	31	2	2	0	1	0	0	0	1	0
2010.01.18	1	31	3	3	2	0	0	0	0	0	0
2010.01.18	1	31	4	2	0	0	0	0	1	0	0
2010.01.18	1	31	5	2	0	0	1	0	1	0	0
2010.01.18	1	32	1	3	0	2	0	0	8	0	0
2010.01.18	1	32	2	1	0	2	0	0	6	0	2
2010.01.18	2	33	1	0	0	0	0	0	0	0	1
2010.01.18	2	33	2	0	0	0	0	0	0	0	0
2010.01.18	2	33	3	0	0	0	0	0	1	0	0
2010.01.18	2	34	1	0	0	0	0	0	0	0	0
2010.01.18	2	34	2	0	0	0	0	0	0	0	0
2010.01.18	2	34	3	0	0	0	0	0	3	0	1
2010.01.18	2	35	1	2	0	0	0	0	8	0	0
2010.01.18	2	35	2	1	0	0	0	0	0	0	0
2010.01.18	2	35	3	2	0	0	0	0	4	0	1
2010.01.18	2	36	1	1	1	0	0	0	7	0	4
2010.01.18	2	36	2	0	0	1	0	0	0	0	0
2010.01.18	2	36	3	2	0	0	0	0	9	0	0
2010.01.18	2	37	1	0	0	0	0	1	6	1	0
2010.01.18	2	37	2	0	0	4	0	0	4	0	0
2010.01.18	2	37	3	0	0	4	0	1	7	0	0
2010.01.18	2	38	1	0	1	1	0	0	8	0	0
2010.01.18	2	38	2	2	0	1	0	0	12	0	0
2010.01.18	2	38	3	2	0	1	0	0	12	0	0
2010.01.18	1	39	1	2	0	5	0	0	4	0	0
2010.01.18	1	39	2	1	0	1	0	0	2	0	0
2010.01.18	1	40	1	0	0	0	0	0	4	0	0
2010.01.18	1	40	2	1	1	0	0	0	4	0	1
2010.01.18	1	40	3	1	2	0	0	0	3	0	0
2010.01.31	1	1	1	2	3	0	0	0	10	0	0
2010.01.31	1	1	2	1	1	2	0	0	13	1	0
2010.01.31	1	1	3	2	3	1	0	0	10	1	0	1
2010.01.31	1	1	4	4	0	0	0	0	7	0	0
2010.01.31	2	2	1	1	0	1	0	1	7	0	0
2010.01.31	2	2	2	0	0	2	0	2	8	0	0
2010.01.31	2	3	1	0	0	0	0	0	0	0	0
2010.01.31	2	3	2	0	0	0	0	0	3	1	0
2010.01.31	2	3	3	0	0	0	0	0	3	0	2
2010.01.31	2	3	4	0	0	5	0	0	7	0	0
2010.01.31	2	4	1	0	0	0	0	0	0	0	0
2010.01.31	2	4	2	0	0	0	0	0	0	1	0
2010.01.31	2	4	3	0	0	1	0	0	3	2	0
2010.01.31	2	4	4	0	0	5	0	0	7	0	0
2010.01.31	1	5	1	1	0	0	0	0	3	0	0
2010.01.31	1	5	2	4	0	3	0	0	8	0	0
2010.01.31	1	5	3	3	0	0	0	0	1	0	1
2010.01.31	1	5	4	4	0	2	0	0	3	0	0
2010.01.31	1	6	1	2	1	1	0	0	7	0	0
2010.01.31	1	6	2	1	0	4	0	0	3	3	1
2010.01.31	1	7	1	0	0	0	0	0	4	0	0
2010.01.31	1	7	2	0	0	0	1	0	3	0	0
2010.01.31	1	7	3	1	0	0	0	0	3	0	0
2010.01.31	2	8	1	2	0	0	0	0	0	0	0
2010.01.31	2	8	2	2	0	0	0	0	0	0	0
2010.01.31	2	8	3	1	0	0	0	1	1	0	0
2010.01.31	1	9	1	0	0	11	0	0	1	0	0
2010.01.31	1	9	2	0	2	8	0	0	3	0	0
2010.01.31	1	9	3	0	0	5	0	0	1	0	0
2010.01.31	2	10	1	0	0	0	0	0	1	1	0
2010.01.31	2	10	2	0	0	0	0	0	0	1	0
2010.01.31	2	10	3	0	0	0	0	0	1	0	0
2010.01.31	2	10	4	1	0	0	0	0	0	0	0
2010.01.31	1	11	1	8	0	0	0	0	1	0	0
2010.01.31	1	11	2	10	0	0	0	0	0	0	0
2010.01.31	1	11	3	10	0	0	0	0	0	0	0
2010.01.31	1	12	1	5	1	0	0	0	0	4	0
2010.01.31	1	12	2	2	3	2	0	0	0	3	0
2010.01.31	1	12	3	4	1	1	0	0	0	1	0
2010.01.31	1	13	1	0	2	0	0	0	5	1	2
2010.01.31	1	13	2	1	0	0	0	0	3	2	1
2010.01.31	1	13	3	0	0	0	0	0	2	2	0
2010.01.31	1	13	4	1	0	0	0	0	0	1	1
2010.01.31	2	14	1	0	0	0	0	0	4	1	0
2010.01.31	2	14	2	0	0	0	0	0	4	2	0
2010.01.31	2	14	3	0	0	0	0	0	4	1	0
2010.01.31	1	15	1	2	0	0	0	0	6	0	0
2010.01.31	1	15	3	2	1	3	0	0	6	0	0
2010.01.31	1	15	4	2	3	0	0	0	7	0	0
2010.01.31	1	15	5	0	3	1	0	0	7	0	0
2010.01.31	2	16	1	2	0	1	0	0	6	3	2
2010.01.31	2	16	2	2	2	2	0	0	7	2	0
2010.01.31	2	16	3	1	0	4	0	0	7	0	0
2010.01.31	2	17	1	0	0	0	0	0	4	0	0
2010.01.31	2	17	2	0	1	0	0	0	0	2	0
2010.01.31	2	17	3	0	0	0	0	0	0	0	0
2010.01.31	1	18	1	0	0	0	0	0	6	0	0
2010.01.31	1	18	2	3	0	1	0	0	10	0	0
2010.01.31	1	18	3	2	0	0	0	0	5	0	0
2010.01.31	1	18	4	8	0	0	0	0	11	0	0
2010.01.31	1	19	1	2	0	4	0	0	4	2	0
2010.01.31	1	19	2	1	0	1	0	0	9	2	1
2010.01.31	1	19	3	5	0	5	0	0	12	8	2
2010.01.31	2	20	1	0	0	0	0	0	1	0	0
2010.01.31	2	20	2	0	0	0	0	0	0	2	0
2010.01.31	1	21	1	1	0	0	0	0	3	0	0
2010.01.31	1	21	2	0	0	0	0	0	2	0	0
2010.01.31	1	21	3	1	0	1	0	0	6	0	0
2010.01.31	1	22	1	1	0	0	0	0	8	1	0
2010.01.31	1	22	2	2	1	3	0	0	8	4	0
2010.01.31	2	23	1	0	0	0	0	0	2	2	0
2010.01.31	2	23	2	4	0	0	0	0	0	2	0
2010.01.31	2	23	3	0	0	0	0	0	0	1	0
2010.01.31	1	24	1	0	0	1	0	0	3	1	0
2010.01.31	1	24	2	1	0	0	0	0	0	0	0
2010.01.31	1	24	3	0	0	0	0	0	3	1	0
2010.01.31	1	24	4	0	0	0	0	0	4	2	0
2010.01.31	1	24	5	0	0	2	0	0	3	2	0
2010.01.31	1	24	6	0	0	1	0	0	3	1	0
2010.01.31	1	24	7	0	0	5	0	0	2	0	0
2010.01.31	2	25	4	0	0	0	0	0	0	2	0
2010.01.31	2	25	5	0	0	0	0	0	1	0	0
2010.01.31	2	25	6	0	0	0	0	0	0	0	0
2010.01.31	2	26	1	1	0	0	0	0	0	0	0
2010.01.31	2	26	2	0	0	0	0	0	0	0	0
2010.01.31	1	27	1	2	0	3	0	0	1	1	0
2010.01.31	1	27	2	2	0	0	0	0	3	0	0
2010.01.31	1	27	3	5	0	0	0	0	0	1	0
2010.01.31	1	28	1	2	0	0	0	0	0	0	0
2010.01.31	1	28	2	1	0	0	0	0	0	0	0
2010.01.31	1	28	3	2	0	0	0	0	0	0	0
2010.01.31	1	29	1	2	0	0	0	0	5	0	1
2010.01.31	1	29	2	1	0	0	1	0	7	0	0
2010.01.31	1	29	3	1	0	0	0	0	8	0	0
2010.01.31	1	29	4	0	0	0	0	0	6	0	0
2010.01.31	1	30	1	3	0	1	1	0	8	0	0
2010.01.31	1	30	2	4	0	1	0	0	6	0	0
2010.01.31	1	30	3	4	0	0	0	0	0	0	0
2010.01.31	1	31	2	2	0	1	0	0	0	1	0
2010.01.31	1	31	3	3	1	2	0	0	0	0	0
2010.01.31	1	31	4	1	0	0	0	0	1	0	0
2010.01.31	1	31	5	3	0	0	0	0	1	0	0
2010.01.31	1	32	3	0	0	10	0	0	9	0	1
2010.01.31	1	32	4	1	0	3	0	0	8	0	0
2010.01.31	2	33	1	0	0	0	0	0	0	2	0
2010.01.31	2	33	2	0	0	0	0	0	0	0	0
2010.01.31	2	33	3	0	0	0	0	0	0	0	0
2010.01.31	2	34	1	0	0	0	0	0	0	0	0
2010.01.31	2	34	2	0	0	0	0	0	0	0	0
2010.01.31	2	34	3	0	0	0	0	0	2	0	0
2010.01.31	2	35	1	2	0	0	0	0	7	0	1
2010.01.31	2	35	2	1	0	0	0	0	1	0	1
2010.01.31	2	35	3	2	0	0	0	0	4	0	0
2010.01.31	2	36	1	1	1	1	0	0	9	0	3
2010.01.31	2	36	2	0	0	0	0	0	0	0	0
2010.01.31	2	36	3	5	0	0	0	0	9	0	2
2010.01.31	2	37	1	0	0	0	0	0	5	0	0
2010.01.31	2	37	2	0	0	2	0	1	4	0	0
2010.01.31	2	37	3	0	0	1	0	2	6	0	0
2010.01.31	2	38	1	0	1	1	0	0	7	0	0
2010.01.31	2	38	2	3	0	1	0	1	12	0	0
2010.01.31	2	38	3	2	0	1	0	0	12	1	0
2010.01.31	1	39	1	0	0	5	0	0	4	0	0
2010.01.31	1	39	2	1	0	1	0	0	2	1	0
2010.01.31	1	40	1	2	0	0	0	0	4	0	0
2010.01.31	1	40	2	1	0	1	0	0	4	0	0
2010.01.31	1	40	3	1	0	2	0	0	2	0	0
2010.01.31	1	41	1	1	0	3	0	0	1	0	0
2010.01.31	1	41	2	3	0	4	0	0	3	0	0
2010.01.31	1	41	3	1	0	4	0	0	3	0	0
2010.01.31	1	41	4	0	0	3	0	0	1	0	0
2010.01.31	1	50	1	1	0	2	0	0	4	0	0
2010.02.11	1	1	1	0	0	0	0	0	10	6	0	3
2010.02.11	1	1	2	3	0	2	0	0	13	2	0	1
2010.02.11	1	1	3	2	0	2	0	0	11	2	0	2
2010.02.11	1	1	4	4	0	0	0	0	6	3	0
2010.02.11	2	2	1	0	1	1	0	0	7	0	0
2010.02.11	2	2	2	0	0	2	0	0	8	0	0
2010.02.11	2	3	1	0	0	0	0	0	0	0	0
2010.02.11	2	3	2	0	0	0	0	0	4	2	0
2010.02.11	2	3	3	0	0	0	0	0	2	0	2
2010.02.11	2	3	4	0	0	1	0	0	6	2	0
2010.02.11	2	4	1	0	0	0	0	0	0	2	0
2010.02.11	2	4	2	0	0	0	0	0	2	8	0
2010.02.11	2	4	3	2	0	0	0	0	4	2	0
2010.02.11	2	4	4	0	0	0	0	0	0	0	0
2010.02.11	1	5	1	0	0	0	0	0	3	0	0
2010.02.11	1	5	2	3	0	3	0	0	8	0	0
2010.02.11	1	5	3	0	0	0	0	0	1	0	0
2010.02.11	1	5	4	4	0	2	0	0	2	1	0
2010.02.11	1	6	1	2	0	2	0	0	7	2	0
2010.02.11	1	6	2	0	0	4	0	0	6	0	0
2010.02.11	1	7	1	0	0	0	0	0	3	0	1
2010.02.11	1	7	2	0	0	0	0	0	2	0	0
2010.02.11	1	7	3	0	0	0	0	0	2	0	0
2010.02.11	2	8	1	0	0	0	0	0	0	1	0
2010.02.11	2	8	2	3	0	0	0	0	0	1	0
2010.02.11	2	8	3	0	0	0	0	0	0	1	0
2010.02.11	1	9	1	0	0	11	0	0	1	0	0
2010.02.11	1	9	2	0	0	10	0	0	3	0	0
2010.02.11	1	9	3	0	0	5	0	0	1	0	0
2010.02.11	2	10	1	0	0	0	0	0	2	7	0
2010.02.11	2	10	2	0	0	0	0	0	0	4	0
2010.02.11	2	10	3	0	0	0	0	0	1	3	0
2010.02.11	2	10	4	0	0	0	0	0	0	3	0
2010.02.11	1	11	1	7	0	0	0	0	0	2	0
2010.02.11	1	11	2	6	0	0	0	0	1	2	0
2010.02.11	1	11	3	12	0	0	0	0	0	0	0
2010.02.11	1	12	1	3	7	0	0	0	3	3	0
2010.02.11	1	12	2	4	5	0	0	0	3	2	0	1
2010.02.11	1	12	3	0	4	1	0	0	1	3	0
2010.02.11	1	13	1	2	0	2	0	0	6	2	2
2010.02.11	1	13	2	2	0	0	0	0	5	2	1
2010.02.11	1	13	3	2	0	0	0	0	5	2	0
2010.02.11	1	13	4	0	0	0	0	0	1	2	1
2010.02.11	2	14	1	0	0	0	0	0	5	2	0
2010.02.11	2	14	2	3	0	0	0	0	6	2	0
2010.02.11	2	14	3	1	0	0	0	0	5	2	0
2010.02.11	1	15	1	0	0	0	0	0	6	1	0
2010.02.11	1	15	2	3	0	4	0	0	7	0	0
2010.02.11	1	15	3	1	0	5	0	0	6	1	0
2010.02.11	1	15	4	1	0	4	0	0	7	0	0
2010.02.11	2	16	1	2	0	3	0	0	9	3	0
2010.02.11	2	16	2	0	0	1	0	0	8	4	2
2010.02.11	2	16	3	0	0	4	0	0	6	1	1
2010.02.11	2	17	1	0	0	0	0	0	4	0	1
2010.02.11	2	17	2	0	0	1	0	0	2	2	0
2010.02.11	2	17	3	0	0	0	0	0	0	0	0
2010.02.11	1	18	1	1	0	0	0	0	6	0	0
2010.02.11	1	18	2	4	0	1	0	0	10	0	0
2010.02.11	1	18	3	3	0	0	0	0	5	0	0
2010.02.11	1	18	4	5	0	0	0	0	13	0	0
2010.02.11	1	18	5	2	0	3	0	0	14	0	0
2010.02.11	1	19	1	3	1	4	0	0	5	1	0
2010.02.11	1	19	2	3	0	1	0	0	11	1	0
2010.02.11	1	19	3	5	0	6	0	0	21	0	1
2010.02.11	2	20	1	0	0	0	0	0	1	3	0
2010.02.11	2	20	2	0	0	0	0	0	0	6	0
2010.02.11	1	21	1	0	0	0	0	0	3	1	0
2010.02.11	1	21	2	2	0	0	0	0	2	1	0
2010.02.11	1	21	3	2	0	0	0	0	5	0	1
2010.02.11	1	22	1	1	0	0	0	0	9	2	0
2010.02.11	1	22	2	3	0	4	0	0	11	2	0
2010.02.11	2	23	1	0	0	0	0	0	3	2	0
2010.02.11	2	23	2	1	0	0	0	0	3	1	0
2010.02.11	2	23	3	0	0	0	0	0	0	3	0
2010.02.11	1	24	1	0	0	0	0	0	4	3	0
2010.02.11	1	24	2	2	0	0	0	0	0	3	0
2010.02.11	1	24	3	2	0	0	0	0	4	3	0
2010.02.11	1	24	4	2	0	1	0	0	5	2	0
2010.02.11	1	24	5	2	0	0	0	0	3	3	0
2010.02.11	1	24	6	0	0	5	0	0	5	2	0
2010.02.11	1	24	7	0	0	0	0	0	2	0	0
2010.02.11	2	25	4	0	0	0	0	0	4	3	0
2010.02.11	2	25	5	0	0	0	0	0	2	2	0
2010.02.11	2	25	6	0	0	0	0	0	2	1	0
2010.02.11	2	26	1	1	0	0	0	0	1	0	0
2010.02.11	2	26	2	0	0	0	0	0	0	1	0
2010.02.11	1	27	1	2	0	3	0	0	2	2	0
2010.02.11	1	27	2	2	1	0	0	0	4	2	0
2010.02.11	1	27	3	1	0	0	0	0	1	1	0
2010.02.11	1	28	1	2	0	0	0	0	0	1	0
2010.02.11	1	28	2	2	0	0	0	0	0	2	0
2010.02.11	1	28	3	1	0	0	0	0	0	3	0
2010.02.11	1	29	1	2	0	0	0	0	6	0	0
2010.02.11	1	29	2	1	0	0	0	0	4	0	3
2010.02.11	1	29	3	2	0	0	0	0	7	0	0
2010.02.11	1	29	4	0	0	0	0	0	6	0	0
2010.02.11	1	30	1	3	0	0	0	0	7	0	0
2010.02.11	1	30	2	4	0	1	0	0	6	0	0
2010.02.11	1	30	3	5	0	0	0	0	0	2	0
2010.02.11	1	31	2	0	0	1	0	0	1	2	0
2010.02.11	1	31	3	2	0	3	0	0	0	0	0
2010.02.11	1	31	4	2	0	0	0	0	1	2	0
2010.02.11	1	31	5	2	0	0	0	0	1	2	0
2010.02.11	1	32	3	1	0	11	0	0	9	0	0
2010.02.11	1	32	4	1	0	3	0	0	8	0	0
2010.02.11	2	33	1	0	0	0	0	0	2	2	0
2010.02.11	2	33	2	0	0	0	0	0	0	0	0
2010.02.11	2	33	3	0	0	0	0	0	0	2	0
2010.02.11	2	34	1	0	0	0	0	0	0	2	0
2010.02.11	2	34	2	0	0	0	0	0	0	3	0
2010.02.11	2	34	3	0	0	0	0	0	1	3	2
2010.02.11	2	35	1	0	0	1	0	0	6	0	0
2010.02.11	2	35	2	1	1	0	0	0	0	2	0
2010.02.11	2	35	3	2	0	0	0	0	4	0	0
2010.02.11	2	36	1	2	0	2	0	0	6	3	4
2010.02.11	2	36	2	0	0	0	0	0	0	0	0
2010.02.11	1	59	3	6	0	0	0	0	8	2	2
2010.02.11	2	36	4	1	0	0	0	0	3	0	0
2010.02.11	2	37	1	0	0	0	0	0	4	0	0
2010.02.11	2	37	2	0	0	1	0	0	4	0	0
2010.02.11	2	37	3	1	0	0	0	2	6	1	0
2010.02.11	2	38	1	1	0	2	0	0	9	2	0
2010.02.11	2	38	2	1	1	1	0	0	13	4	0
2010.02.11	2	38	3	1	0	1	0	0	12	3	0
2010.02.11	1	39	1	0	0	2	3	0	4	2	0
2010.02.11	1	39	2	0	0	1	0	0	3	2	0
2010.02.11	1	40	1	0	0	0	0	0	4	0	0	1
2010.02.11	1	40	2	1	0	1	0	0	4	0	0
2010.02.11	1	40	3	1	1	1	1	0	2	0	0
2010.02.11	1	41	1	1	0	3	0	0	1	0	0
2010.02.11	1	41	2	3	0	2	2	0	2	0	0
2010.02.11	1	41	3	1	0	3	1	0	2	0	0
2010.02.11	1	41	4	0	0	3	0	0	1	0	0
2010.02.11	2	42	1	1	0	1	0	0	4	2	0
2010.02.11	2	42	2	0	0	2	0	0	7	4	1
2010.02.11	2	42	3	1	0	0	0	0	1	0	0
2010.02.11	1	50	1	1	0	1	0	0	4	0	0
2010.02.25	1	1	1	4	0	1	0	0	13	1	2
2010.02.25	1	1	2	1	0	3	0	0	12	2	2
2010.02.25	1	1	3	0	1	2	0	0	11	1	1
2010.02.25	1	1	4	2	2	1	0	0	9	1	0
2010.02.25	2	2	1	0	0	1	0	0	4	0	0
2010.02.25	2	2	2	0	0	0	0	0	7	2	1
2010.02.25	2	3	1	0	0	0	0	0	0	0	0
2010.02.25	2	3	2	0	0	0	0	0	3	1	0
2010.02.25	2	3	3	0	0	0	0	0	2	0	1
2010.02.25	2	3	4	0	0	4	0	0	6	0	0
2010.02.25	2	4	1	0	0	0	0	0	2	0	0
2010.02.25	2	4	2	0	0	0	0	0	12	3	0
2010.02.25	2	4	3	1	0	1	0	0	6	0	0
2010.02.25	2	4	4											?
2010.02.25	1	5	1	1	0	0	0	0	3	0	0
2010.02.25	1	5	2	5	0	1	2	0	8	0	0
2010.02.25	1	5	3	1	0	0	0	0	1	0	0
2010.02.25	1	5	4	4	0	0	2	0	2	0	0
2010.02.25	1	6	1	3	0	2	0	0	9	1	1
2010.02.25	1	6	2	1	0	3	0	0	4	0	1
2010.02.25	1	7	1	0	0	0	0	0	3	0	0
2010.02.25	1	7	2	0	0	0	0	0	3	0	0
2010.02.25	1	7	3	0	0	0	0	0	2	0	0
2010.02.25	1	7	4	1	0	0	0	0	11	1	0
2010.02.25	2	8	1	1	0	0	0	0	0	0	0
2010.02.25	2	8	2	3	0	0	0	0	0	1	0
2010.02.25	2	8	3	0	0	0	0	0	0	1	1
2010.02.25	1	9	1	0	0	10	0	0	1	0	0
2010.02.25	1	9	2	0	0	9	0	0	3	0	0
2010.02.25	1	9	3	0	0	5	0	0	1	0	0
2010.02.25	2	10	1	0	0	0	0	0	9	5	0
2010.02.25	2	10	2	0	0	0	0	0	3	3	0
2010.02.25	2	10	5	0	0	0	0	0	4	1	0
2010.02.25	2	10	6	0	0	0	0	0	4	2	0
2010.02.25	1	11	1	4	0	0	0	0	3	1	0
2010.02.25	1	11	2	5	0	0	0	0	0	0	0
2010.02.25	1	11	3	12	0	0	0	0	0	0	0
2010.02.25	1	12	1	6	0	6	0	0	5	1	0
2010.02.25	1	12	2	5	1	2	0	0	5	0	0
2010.02.25	1	12	3	2	0	5	0	0	4	0	0
2010.02.25	1	13	1	4	0	2	0	0	7	1	2
2010.02.25	1	13	2	2	0	0	0	0	5	1	2
2010.02.25	1	13	3	2	0	0	0	0	7	1	0
2010.02.25	1	13	4	1	0	0	0	0	3	0	0
2010.02.25	2	14	1	1	0	0	0	0	6	1	0
2010.02.25	2	14	2	3	1	0	0	0	7	1	0
2010.02.25	2	14	3	3	0	0	0	0	7	1	0
2010.02.25	1	15	1	3	0	0	0	0	6	1	0
2010.02.25	1	15	2	2	0	4	0	0	7	0	0
2010.02.25	1	15	3	2	0	6	0	0	6	1	0
2010.02.25	1	15	4	1	0	4	0	0	7	0	0
2010.02.25	2	16	1	4	1	4	0	0	12	1	0
2010.02.25	2	16	2	2	0	1	0	0	11	1	2
2010.02.25	2	16	3	0	0	2	0	0	6	2	1
2010.02.25	2	17	1	0	0	0	0	0	3	0	2
2010.02.25	2	17	2	0	0	1	0	0	4	1	0
2010.02.25	2	17	3	0	0	0	0	0	0	0	0
2010.02.25	1	18	1	0	0	0	0	0	6	0	0
2010.02.25	1	18	2	4	0	0	0	0	11	0	0
2010.02.25	1	18	3	0	0	0	0	0	5	0	0
2010.02.25	1	18	4	5	2	1	0	0	11	1	0
2010.02.25	1	18	5	5	0	3	0	0	14	0	0
2010.02.25	1	19	1	1	1	5	0	0	6	0	0
2010.02.25	1	19	2	4	1	2	0	0	11	0	1
2010.02.25	1	19	3	4	1	8	0	0	21	0	1
2010.02.25	2	20	1	0	0	0	0	0	2	2	0
2010.02.25	2	20	2	0	0	0	0	0	4	3	0
2010.02.25	1	21	1	0	0	0	0	0	4	1	0
2010.02.25	1	21	2	1	1	0	0	0	2	1	0
2010.02.25	1	21	3	0	0	2	0	0	5	0	2
2010.02.25	1	22	1	0	0	0	0	0	11	0	0
2010.02.25	1	22	2	0	0	4	0	0	14	0	0
2010.02.25	2	23	1	0	0	0	0	0	5	1	0
2010.02.25	2	23	2	0	0	0	0	0	4	1	0
2010.02.25	2	23	3	0	0	0	0	0	3	1	0
2010.02.25	1	24	1	0	0	1	0	0	6	2	0
2010.02.25	1	24	2	0	2	0	0	0	3	1	0
2010.02.25	1	24	3	0	0	0	0	0	6	1	0
2010.02.25	1	24	4	0	0	0	0	0	7	1	0
2010.02.25	1	24	5	0	0	1	0	0	5	2	0
2010.02.25	1	24	6	0	0	0	0	0	6	2	0
2010.02.25	1	24	7	0	0	4	0	0	2	0	0
2010.02.25	2	25	4	0	0	0	0	0	4	0	0
2010.02.25	2	25	5	0	0	0	0	0	0	0	0
2010.02.25	2	25	6	0	0	0	0	0	3	1	0
2010.02.25	2	26	1	0	0	0	0	0	1	0	0
2010.02.25	2	26	2	0	0	0	0	0	1	0	0
2010.02.25	1	27	1	1	0	3	0	0	3	0	0
2010.02.25	1	27	2	1	1	0	0	0	5	1	0
2010.02.25	1	27	3	0	0	0	0	0	2	0	0
2010.02.25	1	28	1	1	0	0	0	0	0	1	0
2010.02.25	1	28	2	0	0	0	0	0	2	1	0
2010.02.25	1	28	3	0	0	0	0	0	2	1	0
2010.02.25	1	29	1	1	1	0	0	0	4	0	0
2010.02.25	1	29	2	0	1	0	0	0	4	0	2
2010.02.25	1	29	3	1	0	0	0	0	7	0	0
2010.02.25	1	29	4	1	0	0	0	0	6	0	0
2010.02.25	1	30	1	5	0	0	0	0	7	0	0
2010.02.25	1	30	2	5	0	0	0	0	6	2	0
2010.02.25	1	30	3	2	0	0	0	0	2	0	0
2010.02.25	1	31	2	0	0	1	0	0	2	1	0
2010.02.25	1	31	2	1	0	3	0	0	0	0	0
2010.02.25	1	31	4	1	0	0	0	0	3	2	0
2010.02.25	1	31	5	1	0	1	0	0	1	2	0
2010.02.25	1	32	3	2	0	7	2	0	9	0	0
2010.02.25	1	32	4	1	0	3	0	0	8	3	0
2010.02.25	2	33	1	0	0	0	0	0	4	0	0
2010.02.25	2	33	2	0	0	0	0	0	0	0	0
2010.02.25	2	33	3	0	0	0	0	0	2	0	0
2010.02.25	2	34	1	0	0	0	0	0	3	0	0
2010.02.25	2	34	2	0	0	0	0	0	3	0	0
2010.02.25	2	34	3	0	0	0	0	0	4	1	1
2010.02.25	2	35	1	2	0	1	0	0	2	0	2
2010.02.25	2	35	2	0	0	2	0	0	2	0	0
2010.02.25	2	35	3	0	0	2	0	0	1	0	2
2010.02.25	2	36	1	0	0	0	0	0	0	0	0
2010.02.25	2	36	2	0	0	0	0	0	0	0	0
2010.02.25	1	59	3	0	0	0	0	0	0	0	0
2010.02.25	2	36	4	0	0	0	0	0	0	0	0
2010.02.25	2	37	1	0	0	0	0	0	3	1	1			路口
2010.02.25	2	37	2	0	0	0	0	1	3	0	1
2010.02.25	2	37	3	0	0	0	0	0	6	1	0
2010.02.25	2	38	1	0	0	1	0	0	11	0	0
2010.02.25	2	38	2	1	0	2	0	0	16	2	1			與40相隔7&8
2010.02.25	2	38	3	2	0	1	0	0	15	1	0
2010.02.25	1	39	1	0	0	0	2	0	4	1	1
2010.02.25	1	39	2	0	0	0	0	0	3	1	2
2010.02.25	1	40	1	1	0	0	0	0	4	0	0
2010.02.25	1	40	2	1	0	1	0	0	4	0	0
2010.02.25	1	40	3	1	1	0	1	0	2	0	0
2010.02.25	1	41	1	1	0	1	1	0	0	0	0
2010.02.25	1	41	2	2	1	0	1	0	2	0	0
2010.02.25	1	41	3	1	0	1	0	0	1	0	0
2010.02.25	1	41	4	0	0	0	1	0	0	0	0
2010.02.25	2	42	1	1	0	0	0	0	2	0	1
2010.02.25	2	42	2	0	0	1	0	1	12	0	0
2010.02.25	2	42	3	0	0	0	0	0	1	1	0
2010.02.25	1	50	1	1	0	1	0	0	2	0	0
2010.03.08	1	1	1	0	2	1	0	0	14	1	0
2010.03.08	1	1	2	3	1	3	0	0	6	0	4
2010.03.08	1	1	3	1	0	2	0	0	6	0	1
2010.03.08	1	1	4	0	0	1	0	0	9	1	0
2010.03.08	2	2	1	0	0	1	0	0	4	0	0
2010.03.08	2	2	2	0	0	0	0	0	7	2	0
2010.03.08	2	3	1	0	0	0	0	0	0	0	0
2010.03.08	2	3	2	0	0	0	0	0	4	0	0
2010.03.08	2	3	3	0	0	0	0	0	1	0	1
2010.03.08	2	3	4	0	0	1	0	0	3	0	3
2010.03.08	2	4	1	0	0	0	0	0	2	0	0
2010.03.08	2	4	2	0	0	0	0	0	14	2	0
2010.03.08	2	4	3	0	0	1	0	0	6	0	0
2010.03.08	1	5	1	0	0	0	0	0	1	0	1
2010.03.08	1	5	2	4	0	0	0	0	6	0	2
2010.03.08	1	5	3	0	0	0	0	0	0	0	0
2010.03.08	1	5	4	0	1	0	0	0	0	0	0
2010.03.08	1	6	1	0	0	2	0	0	9	1	0
2010.03.08	1	6	2	0	0	4	0	0	2	0	1
2010.03.08	1	7	1	0	0	0	0	0	3	0	1
2010.03.08	1	7	2	0	0	0	0	0	3	0	0
2010.03.08	1	7	3	0	0	0	0	0	2	0	0
2010.03.08	1	7	4	0	1	0	0	0	9	0	0
2010.03.08	2	8	1	0	0	0	0	0	0	0	0
2010.03.08	2	8	2	2	0	0	0	0	0	0	0
2010.03.08	2	8	3	0	0	0	0	0	0	0	0
2010.03.08	1	9	1	0	0	5	6	0	1	0	0
2010.03.08	1	9	2	0	0	9	0	0	3	0	0
2010.03.08	1	9	3	0	0	5	0	0	0	0	1
2010.03.08	2	10	1	2	0	0	0	0	16	1	0
2010.03.08	2	10	2	0	0	0	0	0	5	1	0
2010.03.08	2	10	5	0	0	0	0	0	5	1	0
2010.03.08	2	10	6	0	0	0	0	0	6	0	0
2010.03.08	1	11	1	4	0	0	0	0	4	0	0
2010.03.08	1	11	2	3	2	0	0	0	0	0	0
2010.03.08	1	11	3	8	0	0	0	0	0	0	0
2010.03.08	1	12	1	6	0	5	0	0	5	0	0
2010.03.08	1	12	2	5	1	2	0	0	5	0	0
2010.03.08	1	12	3	6	0	4	0	0	4	0	0
2010.03.08	1	13	1	2	1	2	0	0	9	0	1
2010.03.08	1	13	2	3	0	0	0	0	6	0	0
2010.03.08	1	13	3	2	0	0	0	0	8	0	0
2010.03.08	1	13	4	0	0	0	0	0	4	0	0
2010.03.08	2	14	1	1	0	0	0	0	7	0	0
2010.03.08	2	14	2	2	3	0	0	0	8	0	0
2010.03.08	2	14	3	2	2	0	0	0	8	0	0
2010.03.08	1	15	1	3	0	0	0	0	6	1	0
2010.03.08	1	15	3	2	0	3	0	0	7	0	0
2010.03.08	1	15	4	0	1	4	0	0	7	0	0
2010.03.08	1	15	5	2	1	4	0	0	7	0	0
2010.03.08	2	16	1	3	0	1	0	0	11	1	1
2010.03.08	2	16	2	0	0	0	0	0	12	0	0
2010.03.08	2	16	3	0	0	0	0	1	6	0	0
2010.03.08	2	17	1	0	0	0	0	0	3	0	0
2010.03.08	2	17	2	0	0	1	0	0	4	1	0
2010.03.08	2	17	3	0	0	0	0	0	0	0	0
2010.03.08	1	18	1	1	0	0	0	0	6	0	0
2010.03.08	1	18	2	2	0	0	0	0	11	0	0
2010.03.08	1	18	3	1	0	0	0	0	5	0	0
2010.03.08	1	18	4	3	4	0	0	0	11	0	0
2010.03.08	1	18	5	2	0	1	0	0	13	0	0
2010.03.08	1	19	1	1	0	5	0	0	6	0	0
2010.03.08	1	19	2	3	0	3	0	0	10	0	1
2010.03.08	1	19	3	2	0	8	0	0	21	0	0
2010.03.08	2	20	1	0	0	0	0	0	0	2	0
2010.03.08	2	20	2	0	0	0	0	0	2	1	0
2010.03.08	1	21	1	1	0	0	0	0	5	0	0
2010.03.08	1	21	2	0	2	0	0	0	3	0	0
2010.03.08	1	21	3	0	0	2	0	0	5	0	1
2010.03.08	1	22	1	2	0	0	0	0	12	0	0
2010.03.08	1	22	2	2	0	1	0	0	16	0	0
2010.03.08	2	23	1	0	0	0	0	0	6	0	0
2010.03.08	2	23	2	0	0	0	0	0	4	1	0
2010.03.08	2	23	3	0	0	0	0	0	3	0	0	1
2010.03.08	1	24	1	0	0	0	0	0	7	0	0
2010.03.08	1	24	2	0	0	0	0	0	4	1	0
2010.03.08	1	24	3	1	0	0	0	0	7	1	0
2010.03.08	1	24	4	0	0	0	0	0	8	0	0
2010.03.08	1	24	5	0	0	0	0	0	6	1	0
2010.03.08	1	24	6	0	0	0	0	0	8	0	0
2010.03.08	1	24	7	0	0	0	0	0	2	0	0
2010.03.08	2	25	4	0	0	0	0	0	7	0	0
2010.03.08	2	25	5	0	0	0	0	0	0	0	0
2010.03.08	2	25	6	0	0	0	0	0	3	0	0
2010.03.08	2	26	1	0	0	0	0	0	1	0	0
2010.03.08	2	26	2	0	0	0	0	0	1	0	0
2010.03.08	1	27	1	3	0	0	0	0	3	1	0
2010.03.08	1	27	2	1	0	0	0	0	5	1	0
2010.03.08	1	27	3	0	0	0	0	0	2	0	0
2010.03.08	1	28	1	0	0	0	0	0	0	0	0
2010.03.08	1	28	2	0	0	0	0	0	0	1	1
2010.03.08	1	28	3	0	0	0	0	0	0	0	0
2010.03.08	1	29	1	0	1	0	0	0	5	0	0
2010.03.08	1	29	2	0	1	0	0	0	5	0	1
2010.03.08	1	29	3	1	0	0	0	0	6	0	1
2010.03.08	1	29	4	0	0	0	0	0	5	0	0
2010.03.08	1	30	1	4	0	0	0	0	4	0	1
2010.03.08	1	30	2	1	1	0	0	0	6	0	0
2010.03.08	1	30	3	0	0	0	0	0	2	0	0
2010.03.08	1	30	4	2	2	5	0	0	7	0	0
2010.03.08	1	31	1	2	0	1	0	0	2	0	0
2010.03.08	1	31	3	0	0	3	0	0	0	0	0
2010.03.08	1	31	4	0	0	0	0	0	5	0	0
2010.03.08	1	31	5	0	1	0	0	0	3	0	0
2010.03.08	1	32	3	0	0	3	3	0	9	0	0
2010.03.08	1	32	4	1	0	1	0	0	11	1	0
2010.03.08	2	33	1	0	0	0	0	0	5	0	0
2010.03.08	2	33	2	0	0	0	0	0	0	0	0
2010.03.08	2	33	3	0	0	0	0	0	2	0	0
2010.03.08	2	34	1	0	0	0	0	0	3	0	0
2010.03.08	2	34	2	0	0	0	0	0	4	0	0
2010.03.08	2	34	3	1	0	0	0	0	4	0	1
2010.03.08	2	35	1	0	0	0	0	0	0	0	0
2010.03.08	2	35	2	0	0	0	0	2	2	0	0
2010.03.08	2	35	3	0	0	0	0	0	0	0	0
2010.03.08	2	36	1	0	0	1	0	0	11	1	4
2010.03.08	2	36	2	0	0	0	0	0	0	0	0
2010.03.08	1	59	3	5	2	2	0	0	10	0	0
2010.03.08	2	36	4	0	1	0	0	0	0	0	1
2010.03.08	2	37	1	0	0	0	0	0	3	1	0
2010.03.08	2	37	2	0	0	0	0	0	3	0	0
2010.03.08	2	37	3	0	0	0	0	0	5	1	0
2010.03.08	2	38	1	0	1	1	0	0	8	0	1
2010.03.08	2	38	2	2	0	1	0	0	16	1	1
2010.03.08	2	38	3	2	0	1	0	0	11	0	0
2010.03.08	1	39	1	0	0	0	0	0	5	0	1
2010.03.08	1	39	2	0	0	0	0	0	4	0	1
2010.03.08	1	40	1	0	0	0	0	0	4	0	0
2010.03.08	1	40	2	0	1	1	0	0	4	0	0
2010.03.08	1	40	3	0	0	0	0	0	2	0	0
2010.03.08	1	41	1	0	0	0	0	0	0	0	0
2010.03.08	1	41	2	1	1	0	0	0	0	0	0
2010.03.08	1	41	3	0	0	0	0	0	1	0	0
2010.03.08	1	41	4	0	0	0	0	0	0	0	0
2010.03.08	2	42	1	0	0	0	0	0	11	0	0
2010.03.08	2	42	2	0	1	0	0	0	2	0	0
2010.03.08	2	42	3	0	0	0	0	0	1	0	1
2010.03.08	1	50	1	1	0	0	0	0	0	0	1
2010.03.23	1	1	1	5	0	3	0	0	14	0	1
2010.03.23	1	1	2	0	0	2	0	0	6	0	0
2010.03.23	1	1	3	0	0	2	0	0	5	0	1
2010.03.23	1	1	4	1	0	1	0	0	7	3	0
2010.03.23	2	2	1	0	0	1	0	0	4	0	0
2010.03.23	2	2	2	0	0	0	0	0	8	0	0
2010.03.23	2	3	1	0	0	0	0	0	0	0	0
2010.03.23	2	3	2	0	0	0	0	0	4	0	0
2010.03.23	2	3	3	0	0	0	0	0	1	0	0
2010.03.23	2	3	4	0	0	0	0	0	6	0	1
2010.03.23	2	4	1	0	0	0	0	0	2	0	0
2010.03.23	2	4	2	0	0	0	0	0	15	1	0
2010.03.23	2	4	3	0	0	0	0	0	6	0	0
2010.03.23	2	4	4	0	0	0	0	0	6	1	1
2010.03.23	1	5	1	0	0	0	0	0	1	0	0
2010.03.23	1	5	2	3	0	0	0	0	6	0	0
2010.03.23	1	5	3	1	0	0	0	0	0	0	0
2010.03.23	1	5	4	2	0	1	0	0	0	0	0
2010.03.23	1	5	5	0	0	7	0	0	6	0	0
2010.03.23	1	5	6	2	0	2	0	0	10	0	0
2010.03.23	1	6	1	2	0	2	0	0	8	0	0
2010.03.23	1	6	2	1	0	4	0	0	1	0	0
2010.03.23	1	6	3	0	0	5	0	0	11	0	0
2010.03.23	1	7	1	0	0	0	0	0	3	0	1
2010.03.23	1	7	2	0	0	0	0	0	3	0	0	1
2010.03.23	1	7	3	0	0	0	0	0	1	0	0
2010.03.23	1	7	4	0	0	0	0	0	9	0	0
2010.03.23	1	7	5	0	0	3	0	0	5	0	0
2010.03.23	2	8	1	1	0	0	0	0	0	0	0
2010.03.23	2	8	2	3	0	0	0	0	0	0	0
2010.03.23	2	8	3	1	0	0	0	0	0	0	0
2010.03.23	2	8	4	3	0	0	0	0	8	1	0
2010.03.23	2	8	5	0	0	0	0	0	3	1	0
2010.03.23	1	9	1	0	0	0	3	0	1	0	0
2010.03.23	1	9	2	0	0	9	0	0	3	0	0
2010.03.23	1	9	3	0	0	2	0	0	0	0	0
2010.03.23	2	10	1	5	0	0	0	0	14	1	0
2010.03.23	2	10	2	3	0	0	0	0	6	1	0
2010.03.23	2	10	5	0	0	0	0	0	6	0	0
2010.03.23	2	10	6	0	0	0	0	0	6	0	0
2010.03.23	1	11	1	6	0	0	0	0	4	0	0
2010.03.23	1	11	2	4	0	2	0	0	0	0	0
2010.03.23	1	11	3	8	0	0	0	0	0	0	0
2010.03.23	1	12	1	8	0	6	0	0	6	0	0
2010.03.23	1	12	2	4	1	2	0	0	5	0	0
2010.03.23	1	12	3	6	0	5	0	0	4	0	0
2010.03.23	1	13	1	6	0	3	0	0	9	0	1
2010.03.23	1	13	2	2	1	0	0	0	6	0	0
2010.03.23	1	13	3	2	0	0	0	0	8	0	0
2010.03.23	1	13	4	1	0	0	0	0	4	0	0
2010.03.23	2	14	1	1	1	0	0	0	7	0	0
2010.03.23	2	14	2	1	3	1	0	0	8	0	0
2010.03.23	2	14	3	2	1	2	0	0	8	0	0
2010.03.23	1	15	1	2	0	0	0	0	7	0	0
2010.03.23	1	15	3	3	0	4	1	0	7	0	0
2010.03.23	1	15	4	0	1	3	0	0	7	0	0
2010.03.23	1	15	5	0	0	4	1	0	7	0	0
2010.03.23	2	16	1	3	0	1	0	0	10	0	3
2010.03.23	2	16	2	1	0	0	0	0	10	0	2
2010.03.23	2	16	3	1	0	0	0	0	6	0	0
2010.03.23	2	17	1	0	0	0	0	0	3	0	2
2010.03.23	2	17	2	2	0	0	0	0	5	0	0
2010.03.23	2	17	3	1	0	0	0	0	0	0	0
2010.03.23	1	18	1	0	0	0	0	0	6	0	0
2010.03.23	1	18	2	0	0	0	0	0	11	0	0
2010.03.23	1	18	3	0	0	0	0	0	5	0	0
2010.03.23	1	18	4	1	1	3	0	0	12	0	0
2010.03.23	1	18	5	0	0	1	0	0	13	0	0
2010.03.23	1	18	6	2	2	1	0	0	11	0	0
2010.03.23	1	19	1	2	0	5	0	0	6	0	0
2010.03.23	1	19	2	4	0	4	0	0	10	0	0
2010.03.23	1	19	3	2	0	8	0	0	20	0	0
2010.03.23	2	20	1	0	0	0	0	0	1	2	0
2010.03.23	2	20	2	0	0	0	0	0	2	5	0
2010.03.23	1	21	1	1	0	0	0	0	5	0	0
2010.03.23	1	21	2	0	0	2	0	0	3	0	0
2010.03.23	1	21	3	1	0	2	0	0	5	1	0
2010.03.23	1	21	4	3	0	1	0	0	5	0	0
2010.03.23	1	21	5	4	0	2	0	0	9	1	0
2010.03.23	1	22	1	1	0	0	0	0	11	1	0
2010.03.23	1	22	2	2	0	4	0	0	13	0	0
2010.03.23	2	23	1	0	0	0	0	0	6	1	0
2010.03.23	2	23	2	0	0	0	0	0	4	1	0
2010.03.23	2	23	3	0	0	0	0	0	3	1	0
2010.03.23	1	24	1	0	0	0	0	0	7	0	0
2010.03.23	1	24	2	0	0	0	0	0	5	0	0
2010.03.23	1	24	3	0	0	0	0	0	8	0	0
2010.03.23	1	24	4	0	0	0	0	0	8	0	0
2010.03.23	1	24	5	0	0	0	0	0	6	1	0
2010.03.23	1	24	6	0	0	0	0	0	7	0	1
2010.03.23	1	24	7	0	0	0	0	0	2	0	0
2010.03.23	2	25	4	0	0	0	0	0	0	0	0
2010.03.23	2	25	5	0	0	0	0	0	0	0	0
2010.03.23	2	25	6	0	0	0	0	0	3	1	0
2010.03.23	2	26	1	0	0	0	0	0	1	0	0
2010.03.23	2	26	2	0	0	0	0	0	1	0	0
2010.03.23	1	27	1	0	0	2	1	0	3	1	0
2010.03.23	1	27	2	0	0	0	0	0	5	1	0
2010.03.23	1	27	3	0	0	0	0	0	3	1	0
2010.03.23	1	28	1	0	0	0	0	0	0	0	0
2010.03.23	1	28	2	0	0	0	0	0	1	0	0
2010.03.23	1	28	3	0	0	0	0	0	0	1	0
2010.03.23	1	29	1	1	0	0	0	0	5	0	0
2010.03.23	1	29	2	0	0	0	0	0	5	0	0
2010.03.23	1	29	3	1	0	0	0	0	5	0	1
2010.03.23	1	29	4	0	0	0	0	0	5	0	0
2010.03.23	1	29	5	1	0	1	0	0	7	0	0
2010.03.23	1	29	6	0	1	2	0	0	6	0	0
2010.03.23	1	30	1	2	1	0	0	0	6	0	0
2010.03.23	1	30	2	4	0	0	0	0	2	1	0
2010.03.23	1	30	3	0	0	0	0	0	2	1	0
2010.03.23	1	30	4	3	0	5	0	0	6	1	1
2010.03.23	1	31	1	0	0	0	0	0	0	0	0
2010.03.23	1	31	2	0	0	1	0	0	2	0	0
2010.03.23	1	31	3	0	0	3	0	0	0	0	0
2010.03.23	1	31	4	2	0	0	0	0	6	1	0
2010.03.23	1	31	5	2	0	1	0	0	3	0	0
2010.03.23	1	32	3	1	0	1	3	0	8	0	1
2010.03.23	1	32	4	4	0	1	1	0	11	0	0
2010.03.23	2	33	1	0	0	0	0	0	5	0	0
2010.03.23	2	33	2	2	0	0	0	0	0	0	0		1
2010.03.23	2	33	3	0	0	0	0	0	2	1	0
2010.03.23	2	34	1	0	0	0	0	0	3	1	0
2010.03.23	2	34	2	0	0	0	0	0	4	1	0
2010.03.23	2	34	3	1	0	0	0	0	5	2	0
2010.03.23	2	35	1	1	0	0	0	0	0	0	0
2010.03.23	2	35	2	0	0	0	0	0	2	0	0
2010.03.23	2	35	3	0	0	0	0	0	0	0	0
2010.03.23	2	36	1	1	0	1	0	0	7	2	7
2010.03.23	2	36	2	0	0	0	0	0	0	0	0
2010.03.23	1	59	3	5	0	3	0	0	10	0	0
2010.03.23	2	36	4	0	0	1	0	0	0	0	1
2010.03.23	2	37	1	0	0	0	0	0	3	2	0
2010.03.23	2	37	2	0	0	0	0	0	2	0	0
2010.03.23	2	37	3	0	0	0	0	0	5	2	0
2010.03.23	2	38	1	2	0	0	0	0	7	1	0
2010.03.23	2	38	2	3	0	1	0	0	14	0	0
2010.03.23	2	38	3	4	0	1	0	0	9	0	0
2010.03.23	1	39	1	2	0	0	0	0	4	2	0
2010.03.23	1	39	2	0	0	0	0	0	4	0	0
2010.03.23	1	40	1	0	0	0	0	0	4	0	0
2010.03.23	1	40	2	0	1	0	0	0	4	0	0
2010.03.23	1	40	3	2	0	0	0	0	2	0	0
2010.03.23	1	41	1	0	0	0	0	0	0	0	0
2010.03.23	1	41	2	1	0	2	0	0	0	1	0
2010.03.23	1	41	3	2	0	0	0	0	0	0	1
2010.03.23	1	41	4	0	0	0	0	0	0	0	0
2010.03.23	2	42	1	0	1	0	0	0	2	1	0
2010.03.23	2	42	2	0	0	0	0	0	8	1	2
2010.03.23	2	42	3	0	0	0	0	0	2	0	0
2010.03.23	1	50	1	0	0	0	0	0	0	3	0
2010.04.08	1	1	1	4	0	3	0	0	12	1	0
2010.04.08	1	1	2	0	1	1	0	0	11	0	0
2010.04.08	1	1	3	0	0	2	0	0	5	0	0
2010.04.08	1	1	4	2	1	1	0	0	9	1	0
2010.04.08	2	2	1	0	0	0	0	0	3	0	0
2010.04.08	2	2	2	0	0	0	0	0	5	1	1
2010.04.08	2	2	3	0	0	1	0	0	8	2	0
2010.04.08	2	3	1	0	0	0	0	0	0	0	0
2010.04.08	2	3	2	0	0	0	0	0	3	0	0
2010.04.08	2	3	3	0	0	0	0	0	0	0	1
2010.04.08	2	3	4	0	0	0	0	0	3	1	0
2010.04.08	2	4	1	0	0	0	0	0	2	0	0
2010.04.08	2	4	2	0	0	0	0	0	16	0	0
2010.04.08	2	4	3	0	0	0	0	0	4	1	0
2010.04.08	2	4	4	0	0	0	0	0	7	0	0
2010.04.08	1	5	1	0	0	0	0	0	1	0	0
2010.04.08	1	5	2	3	0	0	0	0	6	0	0
2010.04.08	1	5	3	0	0	0	0	0	0	0	0
2010.04.08	1	5	4	0	0	1	0	0	0	0	0
2010.04.08	1	5	5	0	0	7	0	0	6	0	0
2010.04.08	1	5	6	0	0	2	0	0	10	0	0
2010.04.08	1	6	1	0	0	1	1	0	7	0	7
2010.04.08	1	6	2	0	0	4	0	0	1	0	0
2010.04.08	1	6	3	0	0	1	1	0	8	0	2
2010.04.08	1	7	1	0	0	0	0	0	2	0	0
2010.04.08	1	7	2	0	0	0	0	0	3	0	0
2010.04.08	1	7	3	0	0	0	0	0	0	0	0
2010.04.08	1	7	4	0	0	0	0	0	9	0	0
2010.04.08	1	7	5	0	0	4	0	0	4	0	0
2010.04.08	2	8	1	0	0	0	0	0	0	0	0
2010.04.08	2	8	2	3	0	0	0	0	0	0	0
2010.04.08	2	8	3	0	0	0	0	0	0	0	0
2010.04.08	2	8	4	1	0	0	0	0	9	0	0
2010.04.08	2	8	5	0	0	0	0	0	3	0	0
2010.04.08	1	9	1	0	0	0	1	0	1	0	0
2010.04.08	1	9	2	0	0	6	3	0	2	0	0
2010.04.08	1	9	3	0	0	1	1	0	0	0	0
2010.04.08	2	10	1	2	4	1	0	0	16	2	0
2010.04.08	2	10	2	6	0	0	0	0	7	2	0
2010.04.08	2	10	5	3	0	0	0	0	6	1	0
2010.04.08	2	10	6	1	0	0	0	0	5	0	1
2010.04.08	1	11	1	5	2	0	0	0	4	1	0
2010.04.08	1	11	2	2	0	2	0	0	0	0	0
2010.04.08	1	11	3	1	1	0	0	0	0	0	0
2010.04.08	1	12	1	0	0	6	0	0	6	0	0
2010.04.08	1	12	2	1	0	3	0	0	5	0	0
2010.04.08	1	12	3	2	0	5	0	0	4	0	0
2010.04.08	1	13	1	4	0	3	0	0	8	0	1
2010.04.08	1	13	2	1	0	0	0	0	6	0	0
2010.04.08	1	13	3	3	0	0	0	0	8	0	0
2010.04.08	1	13	4	2	0	0	0	0	4	1	0
2010.04.08	2	14	1	3	0	1	0	0	7	0	0
2010.04.08	2	14	2	0	1	4	0	0	8	0	0
2010.04.08	2	14	3	1	0	3	0	0	8	0	0
2010.04.08	1	15	1	0	0	0	0	0	7	0	0
2010.04.08	1	15	3	0	0	2	0	0	7	0	0
2010.04.08	1	15	4	0	0	3	0	0	7	0	0
2010.04.08	1	15	5	0	0	3	0	0	7	0	0
2010.04.08	2	16	1	2	0	1	0	0	13	0	0
2010.04.08	2	16	2	3	0	0	0	0	10	0	0
2010.04.08	2	16	3	0	0	0	0	0	5	0	0
2010.04.08	2	17	1	0	0	0	0	0	3	0	1
2010.04.08	2	17	2	0	0	0	0	0	5	0	0
2010.04.08	2	17	3	1	0	0	0	0	0	0	0
2010.04.08	1	18	1	0	0	0	0	0	5	0	0
2010.04.08	1	18	2	0	0	0	0	0	11	0	0
2010.04.08	1	18	3	0	0	0	0	0	3	0	0
2010.04.08	1	18	4	0	0	3	0	0	12	0	0	2
2010.04.08	1	18	5	0	0	1	0	0	14	0	0
2010.04.08	1	18	6	0	0	3	0	0	10	0	0
2010.04.08	1	19	1	1	0	3	1	0	6	0	0
2010.04.08	1	19	2	1	0	3	1	0	11	0	0
2010.04.08	1	19	3	0	0	2	5	0	21	0	0
2010.04.08	2	20	1	0	0	0	0	0	1	2	0
2010.04.08	2	20	2	0	0	0	0	0	2	3	0
2010.04.08	1	21	1	0	1	1	0	0	6	0	0
2010.04.08	1	21	2	0	0	1	0	0	4	0	0
2010.04.08	1	21	3	1	2	2	0	0	5	0	2
2010.04.08	1	21	4	0	0	2	0	0	6	1	0
2010.04.08	1	21	5	1	1	3	0	0	10	1	0
2010.04.08	1	22	1	3	0	0	0	0	12	1	0
2010.04.08	1	22	2	0	0	7	0	0	14	0	0
2010.04.08	2	23	1	0	0	0	0	0	6	1	0
2010.04.08	2	23	2	0	0	0	0	0	5	2	0
2010.04.08	2	23	3	0	0	0	0	0	3	2	0
2010.04.08	1	24	1	0	0	0	0	0	6	1	0
2010.04.08	1	24	2	0	0	0	0	0	5	1	0
2010.04.08	1	24	3	0	0	0	0	0	8	1	0
2010.04.08	1	24	4	0	0	0	0	0	8	0	0
2010.04.08	1	24	5	0	0	0	0	0	6	0	0
2010.04.08	1	24	6	0	0	0	0	0	6	0	0
2010.04.08	1	24	7	0	0	0	0	0	2	0	0
2010.04.08	2	25	4	0	0	0	0	0	5	1	0
2010.04.08	2	25	5	0	0	0	0	0	0	0	0
2010.04.08	2	25	6	0	0	0	0	0	4	1	0
2010.04.08	2	26	1	0	0	0	0	0	1	1	0
2010.04.08	2	26	2	0	0	0	0	0	1	0	0
2010.04.08	1	27	1	0	0	0	1	0	4	0	0
2010.04.08	1	27	2	0	0	0	0	0	5	1	0
2010.04.08	1	27	3	0	0	0	0	0	3	0	0
2010.04.08	1	28	1	0	0	0	0	0	0	1	0
2010.04.08	1	28	2	0	0	0	0	0	1	2	0
2010.04.08	1	28	3	0	0	0	0	0	0	1	0
2010.04.08	1	29	1	0	0	0	0	0	5	0	0
2010.04.08	1	29	2	0	0	0	0	0	4	0	0
2010.04.08	1	29	3	1	0	0	0	0	4	0	1
2010.04.08	1	29	4	0	0	0	0	0	4	0	1
2010.04.08	1	29	5	1	0	0	1	0	7	0	0
2010.04.08	1	29	6	0	0	0	2	0	8	0	0
2010.04.08	1	29	7	0	0	1	0	0	7	0	0
2010.04.08	1	30	1	1	0	1	0	0	4	0	0
2010.04.08	1	30	2	4	2	0	0	0	2	1	0
2010.04.08	1	30	3	0	0	0	0	0	2	1	0
2010.04.08	1	30	4	1	0	7	0	0	6	2	0
2010.04.08	1	31	2	0	0	1	0	0	2	0	0
2010.04.08	1	31	3	0	0	1	2	0	0	0	0
2010.04.08	1	31	4	1	0	0	0	0	6	1	0
2010.04.08	1	31	5	0	0	1	0	0	3	0	0
2010.04.08	1	32	3	1	0	0	0	0	7	0	1
2010.04.08	1	32	4	1	1	2	0	0	11	0	0
2010.04.08	2	33	1	0	0	0	0	0	5	1	0
2010.04.08	2	33	2	0	0	0	0	0	0	0	0
2010.04.08	2	33	3	0	0	0	0	0	3	1	0
2010.04.08	2	34	1	0	0	0	0	0	2	1	0
2010.04.08	2	34	2	0	0	0	0	0	5	1	0
2010.04.08	2	34	3	1	0	0	0	0	7	0	0
2010.04.08	2	35	1	2	0	0	0	0	1	0	0
2010.04.08	2	35	2	0	0	0	0	0	2	0	0
2010.04.08	2	35	3	0	0	0	0	0	0	0	0
2010.04.08	2	36	1	0	0	0	0	0	9	2	5
2010.04.08	2	36	2	0	0	0	0	0	0	0	0
2010.04.08	1	59	3	2	0	2	0	0	10	1	0
2010.04.08	2	36	4	0	0	1	0	0	0	0	1
2010.04.08	2	37	1	0	0	0	0	0	4	1	0
2010.04.08	2	37	2	0	0	0	0	0	2	0	0
2010.04.08	2	37	3	0	0	0	0	0	5	3	0
2010.04.08	2	38	1	4	0	0	0	0	7	1	0
2010.04.08	2	38	2	3	2	0	0	1	11	0	1
2010.04.08	2	38	3	5	0	1	0	0	6	1	0
2010.04.08	1	39	1	0	0	0	0	0	6	1	1
2010.04.08	1	39	2	0	0	0	0	0	4	1	0
2010.04.08	1	40	1	0	0	0	0	0	3	0	0
2010.04.08	1	40	2	0	0	1	0	0	4	1	0
2010.04.08	1	40	3	2	0	0	0	0	2	1	0
2010.04.08	1	41	1	1	0	0	0	0	1	1	0
2010.04.08	1	41	2	0	0	2	0	0	1	1	0
2010.04.08	1	41	3	1	1	0	0	0	1	1	1
2010.04.08	1	41	4	0	0	0	0	0	0	1	0
2010.04.08	2	42	1	0	0	0	0	0	3	0	0	1
2010.04.08	2	42	2	1	0	0	0	0	8	1	0
2010.04.08	2	42	3	0	0	0	0	0	1	0	1
2010.04.08	1	50	1	0	0	0	0	0	1	0	0
2010.04.23	1	1	1	2	1	3	0	0	12	2	0
2010.04.23	1	1	2	0	0	0	0	0	4	0	0
2010.04.23	1	1	3	0	0	1	0	0	3	0	2
2010.04.23	1	1	4	0	2	1	0	0	10	0	0
2010.04.23	2	2	1	0	0	0	0	0	2	0	0
2010.04.23	2	2	2	0	0	0	0	0	5	0	0
2010.04.23	2	2	3	0	0	1	0	0	9	0	1
2010.04.23	2	3	1	0	0	0	0	0	0	0	0
2010.04.23	2	3	2	0	0	0	0	0	3	0	0
2010.04.23	2	3	3	0	0	0	0	0	0	0	0
2010.04.23	2	3	4	0	0	0	0	0	2	0	1
2010.04.23	2	4	1	0	0	0	0	0	2	0	0
2010.04.23	2	4	2	0	0	0	0	0	16	0	0
2010.04.23	2	4	3	0	0	0	0	0	4	0	0
2010.04.23	2	4	4	0	0	0	0	0	7	0	0
2010.04.23	1	5	1	0	0	0	0	0	1	0	0
2010.04.23	1	5	2	2	0	0	0	0	5	0	0
2010.04.23	1	5	3	0	0	0	0	0	0	0	0
2010.04.23	1	5	4	0	0	1	0	0	0	1	0
2010.04.23	1	5	5	0	0	7	0	0	6	0	0
2010.04.23	1	5	6	0	0	2	0	0	6	0	1
2010.04.23	1	6	1	0	0	1	0	0	6	0	1
2010.04.23	1	6	2	0	0	0	1	0	1	0	0
2010.04.23	1	6	3	0	0	3	0	0	8	0	0
2010.04.23	1	7	1	0	0	0	0	0	1	0	0
2010.04.23	1	7	2	0	0	0	0	0	3	0	0
2010.04.23	1	7	3	0	0	0	0	0	0	0	0
2010.04.23	1	7	4	0	0	0	0	0	9	0	0
2010.04.23	1	7	5	0	0	4	0	0	4	0	0
2010.04.23	2	8	1	0	0	0	0	0	0	0	0
2010.04.23	2	8	2	3	0	0	0	0	0	0	0
2010.04.23	2	8	3	0	0	0	0	0	0	0	0
2010.04.23	2	8	4	1	0	0	0	0	7	1	1
2010.04.23	2	8	5	0	0	0	0	0	2	1	0
2010.04.23	1	9	1	0	0	0	0	0	0	0	0
2010.04.23	1	9	2	0	0	1	3	0	2	0	0
2010.04.23	1	9	3	0	0	0	1	0	0	0	0
2010.04.23	2	10	1	0	0	6	0	4	18	0	0
2010.04.23	2	10	2	1	1	2	0	0	1	0	0
2010.04.23	2	10	5	1	2	0	0	0	7	0	0
2010.04.23	2	10	6	0	0	1	0	0	4	0	1
2010.04.23	1	11	1	4	0	1	0	0	3	0	0
2010.04.23	1	11	2	2	0	2	0	0	0	0	0
2010.04.23	1	11	3	1	0	0	0	0	0	0	0	1
2010.04.23	1	12	1	1	5	3	0	0	6	0	0
2010.04.23	1	12	2	0	0	3	0	0	5	0	0
2010.04.23	1	12	3	2	0	3	0	0	4	0	0
2010.04.23	1	13	1	1	2	1	2	0	8	0	0
2010.04.23	1	13	2	1	0	1	0	0	6	0	0
2010.04.23	1	13	3	1	2	1	0	0	8	0	0
2010.04.23	1	13	4	0	1	0	0	0	4	1	0
2010.04.23	2	14	1	0	3	1	0	0	7	0	0
2010.04.23	2	14	2	0	0	4	0	1	8	0	0
2010.04.23	2	14	3	1	1	3	0	0	8	0	0
2010.04.23	1	15	1	1	0	0	0	0	6	0	1
2010.04.23	1	15	3	0	0	1	1	0	7	0	0
2010.04.23	1	15	4	0	0	2	1	0	7	0	0
2010.04.23	1	15	5	0	0	2	1	0	7	0	0
2010.04.23	2	16	1	2	2	0	0	0	8	0	2
2010.04.23	2	16	2	2	0	0	0	0	9	0	0
2010.04.23	2	16	3	0	0	0	0	0	2	0	1
2010.04.23	2	17	1	0	0	0	0	0	3	0	0
2010.04.23	2	17	2	0	0	0	0	0	5	0	0
2010.04.23	2	17	3	0	0	0	0	0	0	0	0
[truncated: 11,387 more rows]
